# Supplementary material for: Resolving the structure of V3O7·H2O and Mo-substituted V3O7·H2O
Source: Acta Crystallogr B Struct Sci Cryst Eng Mater. 2022 Jul 13;78(Pt 4):637–42. doi: 10.1107/S2052520622006473 (PMC9370211; doi:10.1107/S2052520622006473)
Supplement: Supplementary file 1 [file b-78-00637-sup1.cif]

data_global


#=============================================================================
 
_audit_creation_date  23/03/2021  
_audit_creation_method  "FullProf Suite"
# PROCESSING SUMMARY (IUCr Office Use Only)
 
_journal_data_validation_number      ?
 
_journal_date_recd_electronic      2022-04-11
_journal_date_to_coeditor            ?
_journal_date_from_coeditor          ?
_journal_date_accepted     2022-06-22
_journal_date_printers_first         ?
_journal_date_printers_final         ?
_journal_date_proofs_out             ?
_journal_date_proofs_in              ?
_journal_coeditor_name               ?
_journal_coeditor_code      JE5048SUP1
_journal_coeditor_notes
?
_journal_techeditor_code      B220647
_iucr_compatibility_tag          ACTA95
_journal_techeditor_notes
?
_journal_coden_ASTM                  ?
_journal_name_full                   ?
_journal_year                        ?
_journal_volume                      ?
_journal_issue                       ?
_journal_page_first                  ?
_journal_page_last                   ?
_journal_paper_category      FA
_journal_suppl_publ_number           ?
_journal_suppl_publ_pages            ?
 
#=============================================================================
 
# 1. SUBMISSION DETAILS
 
_publ_contact_author_name            ?  # Name of author for correspondence
_publ_contact_author_address            # Address of author for correspondence
?
_publ_contact_author_email           ?
_publ_contact_author_fax             ?
_publ_contact_author_phone           ?
 
_publ_contact_letter
?
 
_publ_requested_journal              ?
_publ_requested_coeditor_name        ?
_publ_requested_category             ?   # Acta C: one of CI/CM/CO/FI/FM/FO
 
 
# Definition of non standard CIF items (Reliability indices used in FULLPROF) 
 
loop_ 
_publ_manuscript_incl_extra_item
_publ_manuscript_incl_extra_info
_publ_manuscript_incl_extra_defn
#      Name                               Explanation                 Standard?
#     ------                              -----------                 ---------
 '_pd_proc_ls_prof_cR_factor'    'Prof. R-factor CORRECTED for background'   no
 '_pd_proc_ls_prof_cwR_factor'   'wProf.R-factor CORRECTED for background'   no
 '_pd_proc_ls_prof_cwR_expected' 'wProf.Expected CORRECTED for background'   no
 '_pd_proc_ls_prof_chi2'         'Chi-square for all considered points'      no
 '_pd_proc_ls_prof_echi2'        'Chi-2 for points with Bragg contribution'  no
#=============================================================================
 
# 3. TITLE AND AUTHOR LIST
 
_publ_section_title
;
Resolving the structure of V~3~O~7~?H~2~O and its Mo-substitute
;

 
# The loop structure below should contain the names and addresses of all 
# authors, in the required order of publication. Repeat as necessary.
 
#=============================================================================
 
 
#=============================================================================
 
#=============================================================================
# If more than one structure is reported, the remaining sections should be 
# completed per structure. For each data set, replace the '?' in the
# data_? line below by a unique identifier.
 

data_VO
 
#=============================================================================
 
# 5. CHEMICAL DATA
 
_chemical_name_systematic         ?
_chemical_name_common             ?
_chemical_formula_moiety          V3O7.H2O
_chemical_formula_structural      ?
_chemical_formula_analytical      ?
_chemical_formula_iupac           V3O7.H2O
_chemical_formula_sum             V3O7.H2O
_chemical_formula_weight          282.84
_chemical_melting_point           ?
_exptl_crystal_density_diffrn     3.2848
_chemical_compound_source         ?       # for minerals and 
                                          # natural products
 
loop_
    _atom_type_symbol               
    _atom_type_scat_length_neutron      
    _atom_type_scat_source          
H     -0.37390 V.F._Sears_Neutron_News_3_26_(1992)
V     -0.03820 V.F._Sears_Neutron_News_3_26_(1992)
O      0.58030 V.F._Sears_Neutron_News_3_26_(1992)
 
#=============================================================================
 
# 6. POWDER SPECIMEN AND CRYSTAL DATA
 
_symmetry_cell_setting                orthorhombic
_symmetry_space_group_name_H-M       'P n a m'
_symmetry_space_group_name_Hall      '-P 2c 2n'
 
loop_
    _symmetry_equiv_pos_as_xyz   #<--must include 'x,y,z'
'x,y,z'
'x+1/2,-y+1/2,-z+1/2'
'-x+1/2,y+1/2,-z'
'-x,-y,z+1/2'
'-x,-y,-z'
'-x+1/2,y+1/2,z+1/2'
'x+1/2,-y+1/2,z'
'x,y,-z+1/2'
 
_cell_length_a                       16.8658(5)
_cell_length_b                       9.3282(3)
_cell_length_c                       3.63523(10)
_cell_angle_alpha                    90.0000
_cell_angle_beta                     90.0000
_cell_angle_gamma                    90.0000
_cell_volume                         571.92(3)
_cell_formula_units_Z                4
_cell_measurement_temperature        298
_cell_special_details
?

# 7. EXPERIMENTAL DATA
 
_exptl_special_details
?
 
# The following item is used to identify the equipment used to record 
# the powder pattern when the diffractogram was measured at a laboratory 
# other than the authors' home institution, e.g. when neutron or synchrotron
# radiation is used.
 
_pd_instr_location
?
_pd_calibration_special_details           # description of the method used
                                          # to calibrate the instrument
?
 
_diffrn_ambient_temperature          298
_diffrn_source           'nuclear reactor' 
_diffrn_radiation_type   'Constant Wavelength Neutron Diffraction' 
_diffrn_radiation_wavelength           1.54820
_diffrn_source_type      ?  # Put here the diffractometer and site
 
_diffrn_radiation_monochromator      ?
_diffrn_measurement_device_type      SPODI
_diffrn_measurement_method           POWDER
_diffrn_detector_area_resol_mean     ? 
_diffrn_detector                     ?
_diffrn_detector_type                ? # make or model of detector
_pd_meas_scan_method      ?   # options are 'step', 'cont',
                              # 'tof', 'fixed' or
                              # 'disp' (= dispersive)
_pd_meas_special_details
?
 
#  The following four items give details of the measured (not processed)
#  powder pattern.  Angles are in degrees.
 
_pd_meas_number_of_points         3020
_pd_meas_2theta_range_min         0.95000
_pd_meas_2theta_range_max         151.89999
_pd_meas_2theta_range_inc         0.050019
 
#=============================================================================
 
# 8. REFINEMENT DATA
 
_refine_special_details
?
 
# Use the next field to give any special details about the fitting of the
# powder pattern.
 
_pd_proc_ls_special_details
?
 
# The next three items are given as text.
 
_pd_proc_ls_profile_function      pseudo-voigt
_pd_proc_ls_background_function   'linear extrapolation' 
_pd_proc_ls_pref_orient_corr      none

 
#  The following profile R-factors are NOT CORRECTED for background
#  The sum is extended to all non-excluded points.
#  These are the current CIF standard
 
_pd_proc_ls_prof_R_factor                1.4889
_pd_proc_ls_prof_wR_factor               1.8606
_pd_proc_ls_prof_wR_expected             1.1432
 
#  The following profile R-factors are CORRECTED for background
#  The sum is extended to all non-excluded points.
#  These items are not in the current CIF standard, but are defined above
 
#_pd_proc_ls_prof_R_factor               12.2297
#_pd_proc_ls_prof_wR_factor              10.1179
#_pd_proc_ls_prof_wR_expected             6.2164
 
#  The following items are not in the CIF standard, but are defined above
 
#_pd_proc_ls_prof_chi2                 2.6491
 
#  Items related to LS refinement
 
_refine_ls_R_I_factor                 4.6453
_refine_ls_number_reflns                   718
_refine_ls_number_parameters                78
_refine_ls_number_restraints                 0
 
# The following four items apply to angular dispersive measurements.
# 2theta minimum, maximum and increment (in degrees) are for the 
# intensities used in the refinement.
 
_pd_proc_2theta_range_min                1.0026
_pd_proc_2theta_range_max              151.9526
_pd_proc_2theta_range_inc              0.050019
_pd_proc_wavelength                    1.548200
 
#_pd_block_diffractogram_id        ?  # The id used for the block containing
                                     # the powder pattern profile (section 11)
 
# Give appropriate details in the next two text fields.
 
_pd_proc_info_excluded_regions    ?
_pd_proc_info_data_reduction      ?
 
# The following items are used to identify the programs used.
 
_computing_data_collection           ?
_computing_structure_solution        ?
_computing_structure_refinement      FULLPROF
_computing_molecular_graphics        ?
_computing_publication_material      ?
 
#=============================================================================
 
# 9. ATOMIC COORDINATES AND DISPLACEMENT PARAMETERS
 
loop_
    _atom_site_label
    _atom_site_fract_x
    _atom_site_fract_y
    _atom_site_fract_z
    _atom_site_U_iso_or_equiv
    _atom_site_occupancy
    _atom_site_adp_type
    _atom_site_type_symbol
 H1  0.24310  0.14239 -0.0425  0.09780  1.00000 Uiso H     
 V1  0.03894  0.10339  0.25000  0.02398  1.00000 Uiso V     
 V2  0.85341  0.06393  0.25000  0.01384  1.00000 Uiso V     
 V3  0.46940  0.07410  0.25000  0.01281  1.00000 Uiso V     
 O1  0.96160  0.93107  0.25000  0.00820  1.00000 Uiso O     
 O2  0.09437  0.27070  0.25000  0.01289  1.00000 Uiso O     
 O3  0.13337  0.96874  0.25000  0.01182  1.00000 Uiso O     
 O4  0.93977  0.21266  0.25000  0.00924  1.00000 Uiso O     
 O5  0.78268  0.19022  0.25000  0.01412  1.00000 Uiso O     
 O6  0.78011  0.89326  0.25000  0.01238  1.00000 Uiso O     
 O7  0.52012  0.92266  0.25000  0.00650  1.00000 Uiso O     
 O8  0.36106  0.03679  0.25000  0.01731  1.00000 Uiso O     
 
# Note: if the displacement parameters were refined anisotropically
# the U matrices should be given as for single-crystal studies.
 
#=============================================================================
 
# 10. DISTANCES AND ANGLES / MOLECULAR GEOMETRY 
 
_geom_special_details                ?
 
loop_
    _geom_bond_atom_site_label_1  
    _geom_bond_atom_site_label_2  
    _geom_bond_site_symmetry_1    
    _geom_bond_site_symmetry_2    
    _geom_bond_distance           
    _geom_bond_publ_flag          
    ?   ?   ?   ?   ?   ?
 
loop_
    _geom_contact_atom_site_label_1 
    _geom_contact_atom_site_label_2 
    _geom_contact_distance          
    _geom_contact_site_symmetry_1   
    _geom_contact_site_symmetry_2   
    _geom_contact_publ_flag         
    ?   ?   ?   ?   ?   ?
 
loop_
_geom_angle_atom_site_label_1 
_geom_angle_atom_site_label_2 
_geom_angle_atom_site_label_3 
_geom_angle_site_symmetry_1   
_geom_angle_site_symmetry_2   
_geom_angle_site_symmetry_3   
_geom_angle                   
_geom_angle_publ_flag         
?   ?   ?   ?   ?   ?   ?   ?
 
loop_
_geom_torsion_atom_site_label_1 
_geom_torsion_atom_site_label_2 
_geom_torsion_atom_site_label_3 
_geom_torsion_atom_site_label_4 
_geom_torsion_site_symmetry_1   
_geom_torsion_site_symmetry_2   
_geom_torsion_site_symmetry_3   
_geom_torsion_site_symmetry_4   
_geom_torsion                   
_geom_torsion_publ_flag         
?   ?   ?   ?   ?   ?   ?   ?   ?   ?
 
loop_
_geom_hbond_atom_site_label_D 
_geom_hbond_atom_site_label_H 
_geom_hbond_atom_site_label_A 
_geom_hbond_site_symmetry_D   
_geom_hbond_site_symmetry_H   
_geom_hbond_site_symmetry_A   
_geom_hbond_distance_DH       
_geom_hbond_distance_HA       
_geom_hbond_distance_DA       
_geom_hbond_angle_DHA         
_geom_hbond_publ_flag         
?   ?   ?   ?   ?   ?   ?   ?   ?   ?   ?
 


#=============================================================================
 
_audit_creation_date  06/04/2021  
_audit_creation_method  "FullProf Suite"


# CIFX: Changed following block name from Structure

data_VMoO
 
#=============================================================================
 
# 5. CHEMICAL DATA
 
_chemical_name_systematic
?
_chemical_name_common             ?
_chemical_formula_moiety          V2.85Mo0.15O7.H2O
_chemical_formula_structural      ?
_chemical_formula_analytical      ?
_chemical_formula_iupac           V2.85Mo0.15O7.H2O
_chemical_formula_sum             V2.85Mo0.15O7.H2O
_chemical_formula_weight          289.58
_chemical_melting_point           ?
_exptl_crystal_density_diffrn     3.3549
_chemical_compound_source         ?       # for minerals and 
                                          # natural products
 
loop_
    _atom_type_symbol               
    _atom_type_scat_Cromer_Mann_a1 
    _atom_type_scat_Cromer_Mann_b1 
    _atom_type_scat_Cromer_Mann_a2 
    _atom_type_scat_Cromer_Mann_b2 
    _atom_type_scat_Cromer_Mann_a3 
    _atom_type_scat_Cromer_Mann_b3 
    _atom_type_scat_Cromer_Mann_a4 
    _atom_type_scat_Cromer_Mann_b4 
    _atom_type_scat_Cromer_Mann_c 
    _atom_type_scat_dispersion_real 
    _atom_type_scat_dispersion_imag 
    _atom_type_scat_source          
v     10.29710   6.86570   7.35110   0.43850   2.07030  26.89380
       2.05710 102.47800   1.21990   0.03500   2.11000
 International_Tables_for_Crystallography_Vol.C(1991)_Tables_6.1.1.4_and_6.1.1.5
mo     3.70250   0.27720  17.23560   1.09580  12.88760  11.00400
       3.74290  61.65840   4.38750  -0.19100   2.73500
 International_Tables_for_Crystallography_Vol.C(1991)_Tables_6.1.1.4_and_6.1.1.5
o      3.04850  13.27710   2.28680   5.70110   1.54630   0.32390
       0.86700  32.90890   0.25080   0.04700   0.03200
 International_Tables_for_Crystallography_Vol.C(1991)_Tables_6.1.1.4_and_6.1.1.5
h      0.49300  10.51090   0.32291  26.12570   0.14019   3.14236
       0.04081  57.79970   0.00304   0.00000   0.00000
 International_Tables_for_Crystallography_Vol.C(1991)_Tables_6.1.1.4_and_6.1.1.5
 
#=============================================================================
 
# 6. POWDER SPECIMEN AND CRYSTAL DATA
 
_symmetry_cell_setting                orthorhombic
_symmetry_space_group_name_H-M       'P n a m'
_symmetry_space_group_name_Hall      '-P 2c 2n'
 
loop_
    _symmetry_equiv_pos_as_xyz   #<--must include 'x,y,z'
'x,y,z'
'x+1/2,-y+1/2,-z+1/2'
'-x+1/2,y+1/2,-z'
'-x,-y,z+1/2'
'-x,-y,-z'
'-x+1/2,y+1/2,z+1/2'
'x+1/2,-y+1/2,z'
'x,y,-z+1/2'
 
_cell_length_a                       16.8790(12)
_cell_length_b                       9.3325(5)
_cell_length_c                       3.64357(19)
_cell_angle_alpha                    90.0000
_cell_angle_beta                     90.0000
_cell_angle_gamma                    90.0000
_cell_volume                         573.95(6)
_cell_formula_units_Z                4
_cell_measurement_temperature        298
_cell_special_details
?
# The next three fields give the specimen dimensions in mm.  The equatorial
# plane contains the incident and diffracted beam.
 
_pd_spec_size_axial               ?       # perpendicular to 
                                          # equatorial plane
_pd_spec_size_equat               ?       # parallel to 
                                          # scattering vector
                                          # in transmission
_pd_spec_size_thick               ?       # parallel to 
                                          # scattering vector
                                          # in reflection
 
# The next five fields are character fields that describe the specimen.
 
_pd_spec_mounting                         # This field should be
                                          # used to give details of the 
                                          # container.
?
_pd_spec_mount_mode               ?       # options are 'reflection'
                                          # or 'transmission'
_pd_spec_shape                    ?       # options are 'cylinder' 
                                          # 'flat_sheet' or 'irregular'
_pd_char_particle_morphology      ?
_pd_char_colour                   ?       # use ICDD colour descriptions
 
# The following three fields describe the preparation of the specimen.
# The cooling rate is in K/min.  The pressure at which the sample was 
# prepared is in kPa.  The temperature of preparation is in K.        
 
_pd_prep_cool_rate                ?
_pd_prep_pressure                 ?
_pd_prep_temperature              ?
 
# The next four fields are normally only needed for transmission experiments.
 
_exptl_absorpt_coefficient_mu        ?
_exptl_absorpt_correction_type       ?
_exptl_absorpt_process_details       ?
_exptl_absorpt_correction_T_min      ?
_exptl_absorpt_correction_T_max      ?
 
#=============================================================================
 
# 7. EXPERIMENTAL DATA
 
_exptl_special_details
?
 
# The following item is used to identify the equipment used to record 
# the powder pattern when the diffractogram was measured at a laboratory 
# other than the authors' home institution, e.g. when neutron or synchrotron
# radiation is used.
 
_pd_instr_location
?
_pd_calibration_special_details           # description of the method used
                                          # to calibrate the instrument
?
 
_diffrn_ambient_temperature          298
_diffrn_source             'rotating-anode X-ray tube'
_diffrn_radiation_type     ''Cu K\a' 
_diffrn_source_target       Cu
 
_diffrn_radiation_monochromator      ?
_diffrn_measurement_device_type      'Bruker D8 Advance'
_diffrn_measurement_method           ?
_diffrn_detector_area_resol_mean     ? 
_diffrn_detector                     ?
_diffrn_detector_type                ? # make or model of detector
_pd_meas_scan_method      ?   # options are 'step', 'cont',
                              # 'tof', 'fixed' or
                              # 'disp' (= dispersive)
_pd_meas_special_details
?
 
#  The following four items give details of the measured (not processed)
#  powder pattern.  Angles are in degrees.
 
_pd_meas_number_of_points         8784
_pd_meas_2theta_range_min         5.06154
_pd_meas_2theta_range_max         94.99821
_pd_meas_2theta_range_inc         0.010239
 
#=============================================================================
 
# 8. REFINEMENT DATA
 
_refine_special_details
?
 
# Use the next field to give any special details about the fitting of the
# powder pattern.
 
_pd_proc_ls_special_details
?
 
# The next three items are given as text.
 
_pd_proc_ls_profile_function      ?
_pd_proc_ls_background_function   ?
_pd_proc_ls_pref_orient_corr
?
 
#  The following profile R-factors are NOT CORRECTED for background
#  The sum is extended to all non-excluded points.
#  These are the current CIF standard
 
_pd_proc_ls_prof_R_factor                6.7189
_pd_proc_ls_prof_wR_factor               9.2447
_pd_proc_ls_prof_wR_expected             2.8378
 
#  The following profile R-factors are CORRECTED for background
#  The sum is extended to all non-excluded points.
#  These items are not in the current CIF standard, but are defined above
 
#_pd_proc_ls_prof_cR_factor               22.4303
#_pd_proc_ls_prof_cwR_factor              22.3244
#_pd_proc_ls_prof_cwR_expected             6.8527
 
#  The following items are not in the CIF standard, but are defined above
 
#_pd_proc_ls_prof_chi2                10.6130

 
#  Items related to LS refinement
 
_refine_ls_R_I_factor                 7.0756
_refine_ls_number_reflns                   778
_refine_ls_number_parameters                 8
_refine_ls_number_restraints                 0
 
# The following four items apply to angular dispersive measurements.
# 2theta minimum, maximum and increment (in degrees) are for the 
# intensities used in the refinement.
 
_pd_proc_2theta_range_min                5.0454
_pd_proc_2theta_range_max               94.9821
_pd_proc_2theta_range_inc              0.010239
_pd_proc_wavelength                    1.540560
 
#_pd_block_diffractogram_id        ?  # The id used for the block containing
                                     # the powder pattern profile (section 11)
 
# Give appropriate details in the next two text fields.
 
_pd_proc_info_excluded_regions    ?
_pd_proc_info_data_reduction      ?
 
# The following items are used to identify the programs used.
 
_computing_data_collection           ?
_computing_structure_solution        ?
_computing_structure_refinement      FULLPROF
_computing_molecular_graphics        ?
_computing_publication_material      ?
 
#=============================================================================
 
# 9. ATOMIC COORDINATES AND DISPLACEMENT PARAMETERS
 
loop_
    _atom_site_label
    _atom_site_fract_x
    _atom_site_fract_y
    _atom_site_fract_z
    _atom_site_U_iso_or_equiv
    _atom_site_occupancy
    _atom_site_adp_type
    _atom_site_type_symbol
 V1  0.03378  0.09737  0.25000  0.03189  0.89288 Uiso V     
 Mo1  0.03378  0.09737  0.25000  0.03189  0.10712 Uiso Mo    
 V2  0.85297  0.07681  0.25000  0.02196  0.95020 Uiso V     
 Mo2  0.85297  0.07681  0.25000  0.02196  0.04980 Uiso Mo    
 V3  0.46263  0.07288  0.25000  0.03893  1.00000 Uiso V     
 O1  0.95628  0.90196  0.25000  0.00694  1.00000 Uiso O     
 O2  0.09112  0.22804  0.25000  0.01108  1.00000 Uiso O     
 O3  0.14123  0.93722  0.25000  0.00654  1.00000 Uiso O     
 O4  0.93795  0.22053  0.25000  0.00349  1.00000 Uiso O     
 O5  0.76566  0.15095  0.25000  0.01289  1.00000 Uiso O     
 O6  0.78292  0.90335  0.25000  0.00775  1.00000 Uiso O     
 O7  0.53892  0.90100  0.25000  0.00001  1.00000 Uiso O     
 O8  0.37669  0.01981  0.25000  0.01553  1.00000 Uiso O     
 H1  0.26055  0.63827  0.00134  0.09569  1.00000 Uiso H     
 
# Note: if the displacement parameters were refined anisotropically
# the U matrices should be given as for single-crystal studies.
 
#=============================================================================
 
# 10. DISTANCES AND ANGLES / MOLECULAR GEOMETRY 
 
_geom_special_details                ?
 
loop_
    _geom_bond_atom_site_label_1  
    _geom_bond_atom_site_label_2  
    _geom_bond_site_symmetry_1    
    _geom_bond_site_symmetry_2    
    _geom_bond_distance           
    _geom_bond_publ_flag          
    ?   ?   ?   ?   ?   ?
 
loop_
    _geom_contact_atom_site_label_1 
    _geom_contact_atom_site_label_2 
    _geom_contact_distance          
    _geom_contact_site_symmetry_1   
    _geom_contact_site_symmetry_2   
    _geom_contact_publ_flag         
    ?   ?   ?   ?   ?   ?
 
loop_
_geom_angle_atom_site_label_1 
_geom_angle_atom_site_label_2 
_geom_angle_atom_site_label_3 
_geom_angle_site_symmetry_1   
_geom_angle_site_symmetry_2   
_geom_angle_site_symmetry_3   
_geom_angle                   
_geom_angle_publ_flag         
?   ?   ?   ?   ?   ?   ?   ?
 
loop_
_geom_torsion_atom_site_label_1 
_geom_torsion_atom_site_label_2 
_geom_torsion_atom_site_label_3 
_geom_torsion_atom_site_label_4 
_geom_torsion_site_symmetry_1   
_geom_torsion_site_symmetry_2   
_geom_torsion_site_symmetry_3   
_geom_torsion_site_symmetry_4   
_geom_torsion                   
_geom_torsion_publ_flag         
?   ?   ?   ?   ?   ?   ?   ?   ?   ?
 
loop_
_geom_hbond_atom_site_label_D 
_geom_hbond_atom_site_label_H 
_geom_hbond_atom_site_label_A 
_geom_hbond_site_symmetry_D   
_geom_hbond_site_symmetry_H   
_geom_hbond_site_symmetry_A   
_geom_hbond_distance_DH       
_geom_hbond_distance_HA       
_geom_hbond_distance_DA       
_geom_hbond_angle_DHA         
_geom_hbond_publ_flag         
?   ?   ?   ?   ?   ?   ?   ?   ?   ?   ?
 
