# Supplementary material for: Resolving the structure of V3O7·H2O and Mo-substituted V3O7·H2O
Source: Acta Crystallogr B Struct Sci Cryst Eng Mater. 2022 Jul 13;78(Pt 4):637–42. doi: 10.1107/S2052520622006473 (PMC9370211; doi:10.1107/S2052520622006473)
Supplement: Supplementary file 2 [file b-78-00637-VOsup2.rtv]

data_VO

loop_
       _pd_proc_point_id
       _pd_proc_2theta_corrected
       _pd_meas_intensity_total
       _pd_calc_intensity_total


      0.9500	  1636.0	 15261.4
      1.0000	  1644.0	 15261.4
      1.0500	  1439.0	 15261.4
      1.1000	  1527.0	 15261.4
      1.1500	  1477.0	 15261.4
      1.2000	  1576.0	 15261.4
      1.2500	  1533.0	 15261.4
      1.3000	  1584.0	 15261.4
      1.3500	  1461.0	 15261.4
      1.4000	  1455.0	 15261.4
      1.4500	  1329.0	 15261.4
      1.5000	  1186.0	 15261.4
      1.5500	  1161.0	 15261.4
      1.6000	  1220.0	 15261.4
      1.6500	  1243.0	 15261.4
      1.7000	  1409.0	 15261.4
      1.7500	  1371.0	 15261.4
      1.8000	  1337.0	 15261.4
      1.8500	  1416.0	 15261.4
      1.9000	  1406.0	 15261.4
      1.9500	  1445.0	 15261.4
      2.0000	  1627.0	 15261.4
      2.0500	  1672.0	 15261.4
      2.1000	  1539.0	 15261.4
      2.1500	  1434.0	 15261.4
      2.2000	  1467.0	 15261.4
      2.2500	  1217.0	 15261.4
      2.3000	  1110.0	 15261.4
      2.3500	  1188.0	 15261.4
      2.4000	  1129.0	 15261.4
      2.4500	   903.0	 15261.4
      2.5000	   943.0	 15261.4
      2.5500	  1009.0	 15261.4
      2.6000	   877.0	 15261.4
      2.6500	   987.0	 15261.4
      2.7000	  1014.0	 15261.4
      2.7500	  1022.0	 15261.4
      2.8000	   884.0	 15261.4
      2.8500	   826.0	 15261.4
      2.9000	   764.0	 15261.4
      2.9500	   862.0	 15261.4
      3.0000	   907.0	 15261.4
      3.0500	   859.0	 15261.4
      3.1000	   860.0	 15261.4
      3.1500	   817.0	 15261.4
      3.2000	   791.0	 15261.4
      3.2500	   835.0	 15261.4
      3.3000	   777.0	 15261.4
      3.3500	   816.0	 15261.4
      3.4000	   869.0	 15261.4
      3.4500	   963.0	 15261.4
      3.5000	   871.0	 15261.4
      3.5500	   898.0	 15261.4
      3.6000	   951.0	 15261.4
      3.6500	   909.0	 15261.4
      3.7000	  1171.0	 15261.4
      3.7500	  1185.0	 15261.4
      3.8000	  1250.0	 15261.4
      3.8500	  1491.0	 15261.4
      3.9000	  1739.0	 15261.4
      3.9500	  2096.0	 15261.4
      4.0000	  2278.0	 15261.4
      4.0500	  2507.0	 15261.4
      4.1000	  2856.0	 15261.4
      4.1500	  3463.0	 15261.4
      4.2000	  3918.0	 15261.4
      4.2500	  4016.0	 15261.4
      4.3000	  4477.0	 15261.4
      4.3500	  4841.0	 15261.4
      4.4000	  5114.0	 15261.4
      4.4500	  5201.0	 15261.4
      4.5000	  5838.0	 15261.4
      4.5500	  5960.0	 15261.4
      4.6000	  6114.0	 15261.4
      4.6500	  6644.0	 15261.4
      4.7000	  7312.0	 15261.4
      4.7500	  7737.0	 15261.4
      4.8000	  7940.0	 15261.4
      4.8500	  8243.0	 15261.4
      4.9000	  8345.0	 15261.4
      4.9500	  9063.0	 15261.4
      5.0000	  9136.0	 15261.4
      5.0500	  9793.0	 15261.4
      5.1000	  9897.0	 15261.4
      5.1500	 10351.0	 15261.4
      5.2000	 10887.0	 15261.4
      5.2500	 10688.0	 15261.4
      5.3000	 12075.0	 15261.4
      5.3500	 12279.0	 15261.4
      5.4000	 11990.0	 15261.4
      5.4500	 12732.0	 15261.4
      5.5000	 12942.0	 15261.4
      5.5500	 13231.0	 15261.4
      5.6000	 13355.0	 15261.4
      5.6500	 13441.0	 15261.4
      5.7000	 13232.0	 15261.4
      5.7500	 14316.0	 15261.4
      5.8000	 14436.0	 15261.4
      5.8500	 14196.0	 15261.4
      5.9000	 14109.0	 15261.4
      5.9500	 13838.0	 15261.4
      6.0000	 14033.0	 15261.4
      6.0500	 14098.0	 15261.4
      6.1000	 15082.0	 15261.4
      6.1500	 15059.0	 15261.4
      6.2000	 16428.0	 15261.4
      6.2500	 15995.0	 15261.4
      6.3000	 15470.0	 15261.4
      6.3500	 15120.0	 15261.4
      6.4000	 15246.0	 15261.4
      6.4500	 15104.0	 15261.4
      6.5000	 15179.0	 15261.4
      6.5500	 14482.0	 15261.4
      6.6000	 14703.0	 15261.4
      6.6500	 16331.0	 15261.4
      6.7000	 15600.0	 15261.4
      6.7500	 15658.0	 15261.4
      6.8000	 15615.0	 15261.4
      6.8500	 16225.0	 15261.4
      6.9000	 15971.0	 15261.4
      6.9500	 15473.0	 15261.4
      7.0000	 15316.0	 15261.4
      7.0500	 15128.0	 15261.4
      7.1000	 16115.0	 15261.4
      7.1500	 15739.0	 15261.4
      7.2000	 15622.0	 15261.4
      7.2500	 15372.0	 15265.1
      7.3000	 15366.0	 15265.2
      7.3500	 15068.0	 15265.3
      7.4000	 14828.0	 15265.5
      7.4500	 14825.0	 15265.6
      7.5000	 15026.0	 15265.7
      7.5500	 14833.0	 15265.9
      7.6000	 15188.0	 15266.2
      7.6500	 15253.0	 15266.4
      7.7000	 14544.0	 15266.5
      7.7500	 15103.0	 15266.7
      7.8000	 15124.0	 15266.9
      7.8500	 15157.0	 15267.1
      7.9000	 15053.0	 15267.4
      7.9500	 15140.0	 15248.3
      8.0000	 15010.0	 15267.9
      8.0500	 15558.0	 15287.4
      8.1000	 15195.0	 15307.0
      8.1500	 15473.0	 15326.6
      8.2000	 15855.0	 15334.2
      8.2500	 15674.0	 15340.4
      8.3000	 15337.0	 15346.6
      8.3500	 15440.0	 15352.9
      8.4000	 15237.0	 15359.2
      8.4500	 15021.0	 15365.5
      8.5000	 15984.0	 15371.9
      8.5500	 16083.0	 15378.2
      8.6000	 15562.0	 15384.7
      8.6500	 15426.0	 15391.2
      8.7000	 15200.0	 15397.7
      8.7500	 15383.0	 15404.3
      8.8000	 15206.0	 15410.9
      8.8500	 15555.0	 15417.6
      8.9000	 15344.0	 15424.4
      8.9500	 15503.0	 15431.3
      9.0000	 15360.0	 15434.6
      9.0500	 15563.0	 15426.7
      9.1000	 15356.0	 15419.0
      9.1500	 15313.0	 15411.4
      9.2000	 15143.0	 15404.0
      9.2500	 15148.0	 15396.8
      9.3000	 14634.0	 15390.0
      9.3500	 14840.0	 15383.4
      9.4000	 15188.0	 15377.4
      9.4500	 15407.0	 15371.9
      9.5000	 15870.0	 15367.4
      9.5500	 15597.0	 15363.9
      9.6000	 15617.0	 15362.0
      9.6500	 15818.0	 15362.3
      9.7000	 15237.0	 15365.6
      9.7500	 15451.0	 15373.3
      9.8000	 16209.0	 15388.9
      9.8500	 16194.0	 15420.3
      9.9000	 16043.0	 15486.2
      9.9500	 16258.0	 15626.8
     10.0000	 16716.0	 15916.2
     10.0500	 17551.0	 16468.8
     10.1000	 18571.0	 17423.6
     10.1500	 19672.0	 18894.2
     10.2000	 21040.0	 20895.6
     10.2500	 22115.0	 23286.4
     10.3000	 25143.0	 25770.7
     10.3500	 26112.0	 27960.7
     10.4000	 27465.0	 29460.0
     10.4500	 27456.0	 29934.5
     10.5000	 26495.0	 29202.1
     10.5500	 25013.0	 27353.3
     10.6000	 23332.0	 24785.1
     10.6500	 21166.0	 22059.7
     10.7000	 19573.0	 19682.3
     10.7500	 18098.0	 17929.6
     10.8000	 17057.0	 16811.6
     10.8500	 16548.0	 16165.5
     10.9000	 16173.0	 15794.5
     10.9500	 15843.0	 15557.9
     11.0000	 15370.0	 15387.4
     11.0500	 15161.0	 15261.4
     11.1000	 15106.0	 15173.8
     11.1500	 14981.0	 15117.9
     11.2000	 15389.0	 15084.1
     11.2500	 14851.0	 15063.0
     11.3000	 15292.0	 15047.8
     11.3500	 15132.0	 15034.8
     11.4000	 15254.0	 15022.6
     11.4500	 14919.0	 15010.7
     11.5000	 14910.0	 14998.9
     11.5500	 14963.0	 14987.2
     11.6000	 14841.0	 14975.6
     11.6500	 15018.0	 14964.2
     11.7000	 15238.0	 14953.0
     11.7500	 15264.0	 14941.9
     11.8000	 15007.0	 14931.0
     11.8500	 14506.0	 14920.3
     11.9000	 14689.0	 14919.1
     11.9500	 14715.0	 14918.1
     12.0000	 15033.0	 14917.1
     12.0500	 14783.0	 14916.3
     12.1000	 15177.0	 14915.6
     12.1500	 14954.0	 14915.0
     12.2000	 15078.0	 14914.5
     12.2500	 15195.0	 14914.0
     12.3000	 14698.0	 14913.6
     12.3500	 15370.0	 14913.3
     12.4000	 15032.0	 14913.0
     12.4500	 14566.0	 14912.7
     12.5000	 14786.0	 14912.5
     12.5500	 15266.0	 14912.4
     12.6000	 15133.0	 14912.2
     12.6500	 15476.0	 14912.2
     12.7000	 15083.0	 14912.1
     12.7500	 14924.0	 14912.1
     12.8000	 14846.0	 14912.1
     12.8500	 14692.0	 14912.1
     12.9000	 15116.0	 14912.2
     12.9500	 15107.0	 14912.2
     13.0000	 14980.0	 14912.3
     13.0500	 14806.0	 14912.5
     13.1000	 14700.0	 14912.6
     13.1500	 14807.0	 14912.8
     13.2000	 14764.0	 14913.1
     13.2500	 14670.0	 14913.3
     13.3000	 15184.0	 14913.7
     13.3500	 14758.0	 14914.1
     13.4000	 14722.0	 14914.6
     13.4500	 14786.0	 14915.3
     13.5000	 14726.0	 14916.1
     13.5500	 15245.0	 14917.5
     13.6000	 15151.0	 14919.8
     13.6500	 15018.0	 14924.0
     13.7000	 14931.0	 14932.2
     13.7500	 15032.0	 14946.9
     13.8000	 14840.0	 14967.8
     13.8500	 14962.0	 15000.9
     13.9000	 15082.0	 15020.7
     13.9500	 15222.0	 15049.3
     14.0000	 14873.0	 15079.6
     14.0500	 14887.0	 15102.3
     14.1000	 14526.0	 15107.1
     14.1500	 14825.0	 15085.4
     14.2000	 15176.0	 15033.2
     14.2500	 15047.0	 14954.6
     14.3000	 15069.0	 14861.1
     14.3500	 15033.0	 14766.7
     14.4000	 14851.0	 14682.3
     14.4500	 14510.0	 14613.0
     14.5000	 14843.0	 14558.3
     14.5500	 14667.0	 14514.6
     14.6000	 14499.0	 14477.8
     14.6500	 14213.0	 14444.9
     14.7000	 14608.0	 14440.0
     14.7500	 14624.0	 14436.1
     14.8000	 14687.0	 14432.6
     14.8500	 14314.0	 14429.4
     14.9000	 14372.0	 14426.2
     14.9500	 14221.0	 14423.1
     15.0000	 14385.0	 14420.0
     15.0500	 14004.0	 14416.8
     15.1000	 14060.0	 14413.7
     15.1500	 14061.0	 14410.6
     15.2000	 14587.0	 14407.4
     15.2500	 14726.0	 14404.3
     15.3000	 14367.0	 14401.3
     15.3500	 14457.0	 14398.2
     15.4000	 14499.0	 14395.1
     15.4500	 14421.0	 14392.0
     15.5000	 14306.0	 14388.9
     15.5500	 14189.0	 14385.8
     15.6000	 14864.0	 14382.8
     15.6500	 14540.0	 14379.7
     15.7000	 14273.0	 14376.6
     15.7500	 14185.0	 14373.6
     15.8000	 14320.0	 14370.5
     15.8500	 14340.0	 14367.4
     15.9000	 14245.0	 14364.8
     15.9500	 14418.0	 14361.7
     16.0000	 14421.0	 14358.7
     16.0500	 14545.0	 14355.7
     16.1000	 14489.0	 14352.6
     16.1500	 14751.0	 14349.6
     16.2000	 14421.0	 14346.6
     16.2500	 14230.0	 14343.5
     16.3000	 13958.0	 14340.5
     16.3500	 13904.0	 14337.5
     16.4000	 14028.0	 14334.5
     16.4500	 14267.0	 14331.5
     16.5000	 14401.0	 14328.5
     16.5500	 14474.0	 14325.5
     16.6000	 14624.0	 14323.2
     16.6500	 14618.0	 14320.3
     16.7000	 14435.0	 14317.3
     16.7500	 14080.0	 14314.3
     16.8000	 14055.0	 14311.4
     16.8500	 14066.0	 14308.4
     16.9000	 14444.0	 14305.5
     16.9500	 13760.0	 14302.5
     17.0000	 14268.0	 14293.9
     17.0500	 14007.0	 14285.3
     17.1000	 13985.0	 14276.7
     17.1500	 14241.0	 14268.1
     17.2000	 13865.0	 14259.5
     17.2500	 14203.0	 14251.0
     17.3000	 14173.0	 14242.4
     17.3500	 14337.0	 14233.9
     17.4000	 14547.0	 14225.4
     17.4500	 14177.0	 14216.8
     17.5000	 14194.0	 14208.4
     17.5500	 13980.0	 14200.0
     17.6000	 13955.0	 14191.7
     17.6500	 13815.0	 14183.4
     17.7000	 13854.0	 14175.3
     17.7500	 14660.0	 14167.3
     17.8000	 14277.0	 14159.5
     17.8500	 14385.0	 14152.1
     17.9000	 14654.0	 14145.5
     17.9500	 14081.0	 14140.8
     18.0000	 14155.0	 14138.7
     18.0500	 13898.0	 14141.7
     18.1000	 14244.0	 14152.1
     18.1500	 14066.0	 14171.6
     18.2000	 14307.0	 14200.4
     18.2500	 14159.0	 14235.9
     18.3000	 14699.0	 14272.9
     18.3500	 14572.0	 14304.3
     18.4000	 14511.0	 14322.1
     18.4500	 14587.0	 14320.0
     18.5000	 14553.0	 14296.7
     18.5500	 14192.0	 14258.9
     18.6000	 14470.0	 14220.6
     18.6500	 14229.0	 14197.7
     18.7000	 14425.0	 14204.6
     18.7500	 14560.0	 14249.6
     18.8000	 14240.0	 14332.7
     18.8500	 14524.0	 14444.2
     18.9000	 14662.0	 14566.1
     18.9500	 14941.0	 14674.7
     19.0000	 15351.0	 14744.1
     19.0500	 15129.0	 14751.9
     19.1000	 14970.0	 14689.4
     19.1500	 14921.0	 14569.9
     19.2000	 14442.0	 14423.7
     19.2500	 14526.0	 14285.0
     19.3000	 14228.0	 14181.9
     19.3500	 14177.0	 14133.5
     19.4000	 14321.0	 14150.9
     19.4500	 14350.0	 14239.8
     19.5000	 14460.0	 14399.1
     19.5500	 14606.0	 14616.8
     19.6000	 14418.0	 14867.2
     19.6500	 14572.0	 15111.4
     19.7000	 15098.0	 15301.4
     19.7500	 14945.0	 15388.2
     19.8000	 14757.0	 15338.2
     19.8500	 14847.0	 15154.9
     19.9000	 14483.0	 14882.8
     19.9500	 14194.0	 14584.3
     20.0000	 13925.0	 14313.6
     20.0500	 13768.0	 14101.4
     20.1000	 13720.0	 13953.6
     20.1500	 13745.0	 13859.5
     20.2000	 13945.0	 13802.8
     20.2500	 13884.0	 13768.7
     20.3000	 13914.0	 13747.4
     20.3500	 14105.0	 13732.7
     20.4000	 13883.0	 13721.6
     20.4500	 13743.0	 13713.2
     20.5000	 13530.0	 13708.1
     20.5500	 13532.0	 13704.6
     20.6000	 13523.0	 13704.0
     20.6500	 13915.0	 13708.9
     20.7000	 13831.0	 13723.3
     20.7500	 13591.0	 13751.9
     20.8000	 14087.0	 13799.2
     20.8500	 13647.0	 13866.2
     20.9000	 13523.0	 13949.1
     20.9500	 13959.0	 14037.9
     21.0000	 14276.0	 14117.8
     21.0500	 13997.0	 14171.1
     21.1000	 14340.0	 14181.2
     21.1500	 14306.0	 14140.4
     21.2000	 14238.0	 14056.5
     21.2500	 14104.0	 13949.7
     21.3000	 13920.0	 13842.2
     21.3500	 13452.0	 13750.3
     21.4000	 13541.0	 13681.1
     21.4500	 13551.0	 13633.9
     21.5000	 13940.0	 13603.7
     21.5500	 13676.0	 13584.9
     21.6000	 13728.0	 13572.8
     21.6500	 13601.0	 13564.2
     21.7000	 13467.0	 13557.3
     21.7500	 13756.0	 13551.8
     21.8000	 13560.0	 13545.6
     21.8500	 13271.0	 13538.8
     21.9000	 13575.0	 13531.7
     21.9500	 13827.0	 13524.2
     22.0000	 13568.0	 13516.8
     22.0500	 13708.0	 13509.5
     22.1000	 13295.0	 13502.6
     22.1500	 13139.0	 13495.9
     22.2000	 13256.0	 13489.5
     22.2500	 13153.0	 13483.2
     22.3000	 13826.0	 13476.8
     22.3500	 13578.0	 13470.8
     22.4000	 13460.0	 13464.8
     22.4500	 13429.0	 13459.0
     22.5000	 13269.0	 13453.2
     22.5500	 13101.0	 13447.5
     22.6000	 13216.0	 13434.3
     22.6500	 13344.0	 13421.5
     22.7000	 13366.0	 13409.2
     22.7500	 13527.0	 13398.1
     22.8000	 13453.0	 13389.0
     22.8500	 13372.0	 13382.8
     22.9000	 13593.0	 13380.2
     22.9500	 13024.0	 13381.4
     23.0000	 13123.0	 13384.6
     23.0500	 13621.0	 13389.4
     23.1000	 13645.0	 13392.0
     23.1500	 13510.0	 13388.7
     23.2000	 13519.0	 13376.5
     23.2500	 13516.0	 13355.8
     23.3000	 13795.0	 13326.2
     23.3500	 13500.0	 13293.2
     23.4000	 13131.0	 13260.8
     23.4500	 13249.0	 13232.0
     23.5000	 13279.0	 13207.5
     23.5500	 13502.0	 13187.1
     23.6000	 13343.0	 13169.6
     23.6500	 13168.0	 13154.4
     23.7000	 13154.0	 13140.1
     23.7500	 13059.0	 13126.4
     23.8000	 12875.0	 13113.2
     23.8500	 13007.0	 13100.1
     23.9000	 13042.0	 13087.2
     23.9500	 12835.0	 13074.5
     24.0000	 12879.0	 13096.5
     24.0500	 13057.0	 13118.7
     24.1000	 13371.0	 13141.3
     24.1500	 13476.0	 13164.3
     24.2000	 13328.0	 13188.1
     24.2500	 13690.0	 13213.2
     24.3000	 13477.0	 13240.5
     24.3500	 13287.0	 13273.1
     24.4000	 13286.0	 13315.3
     24.4500	 13733.0	 13374.2
     24.5000	 13554.0	 13459.0
     24.5500	 13411.0	 13577.8
     24.6000	 13642.0	 13733.9
     24.6500	 14008.0	 13921.0
     24.7000	 13803.0	 14121.8
     24.7500	 13797.0	 14308.5
     24.8000	 14383.0	 14446.4
     24.8500	 14327.0	 14501.8
     24.9000	 13932.0	 14458.7
     24.9500	 13846.0	 14333.5
     25.0000	 14069.0	 14165.8
     25.0500	 13803.0	 13997.7
     25.1000	 13664.0	 13859.1
     25.1500	 13706.0	 13762.5
     25.2000	 13857.0	 13706.4
     25.2500	 13777.0	 13681.6
     25.3000	 13384.0	 13677.5
     25.3500	 13284.0	 13685.8
     25.4000	 13562.0	 13701.0
     25.4500	 13370.0	 13719.9
     25.5000	 13478.0	 13740.8
     25.5500	 13613.0	 13762.9
     25.6000	 13247.0	 13785.9
     25.6500	 13324.0	 13809.9
     25.7000	 13264.0	 13835.2
     25.7500	 13081.0	 13834.6
     25.8000	 13697.0	 13833.6
     25.8500	 13630.0	 13839.9
     25.9000	 13630.0	 13860.8
     25.9500	 13800.0	 13907.8
     26.0000	 13913.0	 13997.0
     26.0500	 13801.0	 14145.3
     26.1000	 14152.0	 14363.2
     26.1500	 15053.0	 14646.1
     26.2000	 16031.0	 14969.5
     26.2500	 16623.0	 15288.0
     26.3000	 17000.0	 15540.4
     26.3500	 17220.0	 15660.9
     26.4000	 17261.0	 15606.5
     26.4500	 16755.0	 15391.5
     26.5000	 16245.0	 15084.0
     26.5500	 15675.0	 14765.4
     26.6000	 15197.0	 14495.6
     26.6500	 14493.0	 14299.7
     26.7000	 14248.0	 14170.4
     26.7500	 14032.0	 14080.9
     26.8000	 13666.0	 14003.1
     26.8500	 13973.0	 13921.5
     26.9000	 13973.0	 13835.2
     26.9500	 13766.0	 13750.2
     27.0000	 13725.0	 13673.7
     27.0500	 13351.0	 13610.4
     27.1000	 13400.0	 13561.4
     27.1500	 13130.0	 13524.7
     27.2000	 12867.0	 13497.2
     27.2500	 13354.0	 13481.6
     27.3000	 13193.0	 13469.9
     27.3500	 13353.0	 13460.5
     27.4000	 13347.0	 13452.5
     27.4500	 13017.0	 13445.1
     27.5000	 13243.0	 13438.2
     27.5500	 12988.0	 13431.6
     27.6000	 13018.0	 13425.4
     27.6500	 13245.0	 13419.9
     27.7000	 13360.0	 13414.8
     27.7500	 13242.0	 13410.8
     27.8000	 13097.0	 13409.5
     27.8500	 13034.0	 13410.4
     27.9000	 12948.0	 13415.2
     27.9500	 13314.0	 13424.3
     28.0000	 13539.0	 13437.2
     28.0500	 13319.0	 13451.9
     28.1000	 13386.0	 13467.1
     28.1500	 13469.0	 13479.0
     28.2000	 13620.0	 13485.1
     28.2500	 13822.0	 13484.5
     28.3000	 13816.0	 13479.8
     28.3500	 13675.0	 13475.1
     28.4000	 13809.0	 13472.9
     28.4500	 14222.0	 13472.7
     28.5000	 13876.0	 13471.7
     28.5500	 13496.0	 13466.2
     28.6000	 13710.0	 13452.6
     28.6500	 13500.0	 13429.7
     28.7000	 13095.0	 13399.6
     28.7500	 13304.0	 13367.1
     28.8000	 13250.0	 13336.5
     28.8500	 13255.0	 13310.9
     28.9000	 13259.0	 13291.3
     28.9500	 12996.0	 13277.1
     29.0000	 12833.0	 13267.3
     29.0500	 13202.0	 13260.5
     29.1000	 13402.0	 13255.6
     29.1500	 12959.0	 13251.5
     29.2000	 12879.0	 13247.4
     29.2500	 13150.0	 13242.5
     29.3000	 13182.0	 13236.4
     29.3500	 13244.0	 13229.0
     29.4000	 13166.0	 13220.8
     29.4500	 13060.0	 13212.4
     29.5000	 13017.0	 13204.4
     29.5500	 13166.0	 13196.3
     29.6000	 13199.0	 13184.7
     29.6500	 13174.0	 13149.6
     29.7000	 12994.0	 13115.0
     29.7500	 13095.0	 13080.7
     29.8000	 13205.0	 13046.7
     29.8500	 13391.0	 13013.0
     29.9000	 13200.0	 12979.5
     29.9500	 12947.0	 12946.1
     30.0000	 13052.0	 12913.3
     30.0500	 13001.0	 12881.1
     30.1000	 13235.0	 12849.5
     30.1500	 13272.0	 12819.2
     30.2000	 13166.0	 12791.1
     30.2500	 13174.0	 12766.8
     30.3000	 12870.0	 12750.8
     30.3500	 12965.0	 12745.3
     30.4000	 13050.0	 12757.9
     30.4500	 12789.0	 12795.4
     30.5000	 13285.0	 12907.1
     30.5500	 13247.0	 13052.7
     30.6000	 13412.0	 13229.6
     30.6500	 13474.0	 13425.8
     30.7000	 13174.0	 13619.2
     30.7500	 13343.0	 13781.5
     30.8000	 13159.0	 13889.0
     30.8500	 13245.0	 13924.1
     30.9000	 13163.0	 13873.2
     30.9500	 12960.0	 13738.0
     31.0000	 13013.0	 13547.8
     31.0500	 13172.0	 13341.0
     31.1000	 13257.0	 13154.2
     31.1500	 13090.0	 13007.8
     31.2000	 13150.0	 12907.1
     31.2500	 12981.0	 12846.9
     31.3000	 12879.0	 12817.5
     31.3500	 12986.0	 12809.9
     31.4000	 12995.0	 12817.9
     31.4500	 13027.0	 12838.0
     31.5000	 13022.0	 12867.7
     31.5500	 13018.0	 12904.4
     31.6000	 12851.0	 12944.5
     31.6500	 12941.0	 12982.6
     31.7000	 13100.0	 13012.1
     31.7500	 13137.0	 13026.8
     31.8000	 12861.0	 13025.1
     31.8500	 13002.0	 13010.8
     31.9000	 13056.0	 12990.6
     31.9500	 12863.0	 12970.0
     32.0000	 12667.0	 12953.2
     32.0500	 12845.0	 12930.9
     32.1000	 12916.0	 12917.1
     32.1500	 12977.0	 12913.6
     32.2000	 13174.0	 12925.2
     32.2500	 13352.0	 12952.5
     32.3000	 13345.0	 13001.8
     32.3500	 13375.0	 13075.9
     32.4000	 13194.0	 13172.8
     32.4500	 12973.0	 13284.0
     32.5000	 13539.0	 13393.8
     32.5500	 13838.0	 13480.6
     32.6000	 13756.0	 13520.6
     32.6500	 13585.0	 13500.8
     32.7000	 13504.0	 13430.6
     32.7500	 13235.0	 13335.9
     32.8000	 13135.0	 13242.7
     32.8500	 13263.0	 13168.6
     32.9000	 13398.0	 13122.4
     32.9500	 13005.0	 13108.3
     33.0000	 13449.0	 13130.3
     33.0500	 13377.0	 13194.8
     33.1000	 13331.0	 13308.7
     33.1500	 13623.0	 13474.7
     33.2000	 13724.0	 13682.7
     33.2500	 14018.0	 13906.8
     33.3000	 14233.0	 14104.4
     33.3500	 14024.0	 14221.3
     33.4000	 13920.0	 14211.1
     33.4500	 13926.0	 14069.5
     33.5000	 13928.0	 13842.6
     33.5500	 13523.0	 13596.7
     33.6000	 13377.0	 13389.7
     33.6500	 13067.0	 13260.7
     33.7000	 13244.0	 13230.8
     33.7500	 13126.0	 13305.3
     33.8000	 13509.0	 13476.5
     33.8500	 13687.0	 13721.8
     33.9000	 13600.0	 14004.0
     33.9500	 13822.0	 14267.9
     34.0000	 13804.0	 14445.5
     34.0500	 13745.0	 14471.8
     34.1000	 13968.0	 14327.3
     34.1500	 13292.0	 14055.1
     34.2000	 13309.0	 13731.8
     34.2500	 13186.0	 13425.0
     34.3000	 13000.0	 13175.4
     34.3500	 13098.0	 12995.9
     34.4000	 12836.0	 12879.6
     34.4500	 12789.0	 12814.5
     34.5000	 12950.0	 12776.3
     34.5500	 12695.0	 12757.0
     34.6000	 12820.0	 12748.9
     34.6500	 12732.0	 12748.5
     34.7000	 12845.0	 12775.0
     34.7500	 12770.0	 12791.5
     34.8000	 12826.0	 12825.0
     34.8500	 12850.0	 12892.3
     34.9000	 13182.0	 13010.6
     34.9500	 13349.0	 13194.5
     35.0000	 13519.0	 13448.4
     35.0500	 13990.0	 13758.1
     35.1000	 14492.0	 14087.1
     35.1500	 14810.0	 14390.3
     35.2000	 14836.0	 14562.9
     35.2500	 14837.0	 14552.2
     35.3000	 14659.0	 14349.7
     35.3500	 14083.0	 14018.2
     35.4000	 14022.0	 13646.5
     35.4500	 13434.0	 13305.8
     35.5000	 13250.0	 13035.1
     35.5500	 12914.0	 12852.2
     35.6000	 12891.0	 12728.4
     35.6500	 12497.0	 12653.5
     35.7000	 12900.0	 12612.9
     35.7500	 12790.0	 12587.2
     35.8000	 12869.0	 12571.9
     35.8500	 12702.0	 12561.9
     35.9000	 12697.0	 12554.2
     35.9500	 12664.0	 12547.0
     36.0000	 12652.0	 12539.5
     36.0500	 12867.0	 12531.3
     36.1000	 12907.0	 12527.2
     36.1500	 12576.0	 12519.5
     36.2000	 12611.0	 12512.8
     36.2500	 12369.0	 12507.8
     36.3000	 12228.0	 12504.6
     36.3500	 12526.0	 12513.4
     36.4000	 12561.0	 12523.9
     36.4500	 12489.0	 12536.4
     36.5000	 12471.0	 12550.2
     36.5500	 12454.0	 12567.0
     36.6000	 12246.0	 12586.3
     36.6500	 12526.0	 12608.8
     36.7000	 12380.0	 12638.2
     36.7500	 12391.0	 12669.6
     36.8000	 12343.0	 12707.4
     36.8500	 12424.0	 12753.9
     36.9000	 12534.0	 12813.5
     36.9500	 13126.0	 12894.1
     37.0000	 13171.0	 13010.5
     37.0500	 13081.0	 13187.3
     37.1000	 13253.0	 13459.6
     37.1500	 13824.0	 13869.1
     37.2000	 14446.0	 14462.0
     37.2500	 15452.0	 15273.0
     37.3000	 16268.0	 16331.4
     37.3500	 17620.0	 17663.9
     37.4000	 19006.0	 19289.4
     37.4500	 20346.0	 21204.2
     37.5000	 22773.0	 23392.7
     37.5500	 25491.0	 25838.5
     37.6000	 28004.0	 28436.0
     37.6500	 29886.0	 30865.4
     37.7000	 31283.0	 32571.2
     37.7500	 32215.0	 32922.2
     37.8000	 31115.0	 31736.4
     37.8500	 29556.0	 29568.0
     37.9000	 27588.0	 27344.5
     37.9500	 25690.0	 25840.9
     38.0000	 25471.0	 25429.0
     38.0500	 26373.0	 26034.2
     38.1000	 27661.0	 27210.1
     38.1500	 28695.0	 28279.8
     38.2000	 28889.0	 28576.7
     38.2500	 28296.0	 27846.8
     38.3000	 26244.0	 26452.2
     38.3500	 24803.0	 25038.3
     38.4000	 23792.0	 24117.8
     38.4500	 23200.0	 23877.1
     38.5000	 23203.0	 24158.6
     38.5500	 23325.0	 24536.4
     38.6000	 23470.0	 24514.1
     38.6500	 22822.0	 23830.8
     38.7000	 22072.0	 22571.8
     38.7500	 20376.0	 21013.2
     38.8000	 19265.0	 19487.6
     38.8500	 18039.0	 18283.8
     38.9000	 17199.0	 17554.7
     38.9500	 17210.0	 17275.9
     39.0000	 17285.0	 17306.7
     39.0500	 17439.0	 17420.0
     39.1000	 17231.0	 17370.6
     39.1500	 16803.0	 17012.3
     39.2000	 16293.0	 16389.7
     39.2500	 15583.0	 15673.5
     39.3000	 15233.0	 15037.0
     39.3500	 14774.0	 14599.7
     39.4000	 14699.0	 14405.7
     39.4500	 14915.0	 14447.4
     39.5000	 15358.0	 14670.1
     39.5500	 15862.0	 14993.6
     39.6000	 16556.0	 15333.4
     39.6500	 17094.0	 15604.7
     39.7000	 17106.0	 15711.4
     39.7500	 16777.0	 15572.2
     39.8000	 16543.0	 15190.7
     39.8500	 15797.0	 14667.0
     39.9000	 14959.0	 14123.9
     39.9500	 14068.0	 13651.3
     40.0000	 13792.0	 13292.6
     40.0500	 13759.0	 13052.9
     40.1000	 13701.0	 12914.5
     40.1500	 13517.0	 12855.1
     40.2000	 13488.0	 12861.2
     40.2500	 13516.0	 12936.2
     40.3000	 13474.0	 13103.3
     40.3500	 13934.0	 13402.6
     40.4000	 14183.0	 13877.9
     40.4500	 14816.0	 14554.7
     40.5000	 15487.0	 15415.2
     40.5500	 16292.0	 16380.7
     40.6000	 17245.0	 17296.8
     40.6500	 17424.0	 17946.2
     40.7000	 17374.0	 18099.9
     40.7500	 16830.0	 17671.1
     40.8000	 16295.0	 16808.8
     40.8500	 15405.0	 15759.3
     40.9000	 14264.0	 14784.7
     40.9500	 13799.0	 13997.2
     41.0000	 12963.0	 13437.0
     41.0500	 12784.0	 13086.2
     41.1000	 12436.0	 12889.6
     41.1500	 12359.0	 12802.8
     41.2000	 12312.0	 12791.4
     41.2500	 12174.0	 12833.4
     41.3000	 12408.0	 12883.3
     41.3500	 12700.0	 12974.6
     41.4000	 12952.0	 13090.6
     41.4500	 13172.0	 13225.9
     41.5000	 13512.0	 13384.6
     41.5500	 13775.0	 13587.6
     41.6000	 13807.0	 13858.7
     41.6500	 14447.0	 14219.1
     41.7000	 15065.0	 14695.9
     41.7500	 15368.0	 15246.5
     41.8000	 16004.0	 15776.8
     41.8500	 16117.0	 16147.8
     41.9000	 16125.0	 16206.6
     41.9500	 16077.0	 15914.4
     42.0000	 15454.0	 15397.2
     42.0500	 14894.0	 14847.1
     42.1000	 14166.0	 14416.6
     42.1500	 13874.0	 14182.0
     42.2000	 13756.0	 14136.7
     42.2500	 13689.0	 14219.5
     42.3000	 13870.0	 14309.3
     42.3500	 13533.0	 14279.5
     42.4000	 13434.0	 14055.4
     42.4500	 13153.0	 13671.6
     42.5000	 12964.0	 13222.5
     42.5500	 12534.0	 12795.5
     42.6000	 12193.0	 12442.6
     42.6500	 11854.0	 12182.7
     42.7000	 11976.0	 12007.4
     42.7500	 11787.0	 11897.2
     42.8000	 11511.0	 11828.9
     42.8500	 11561.0	 11792.3
     42.9000	 11781.0	 11786.7
     42.9500	 11839.0	 11799.7
     43.0000	 11870.0	 11825.9
     43.0500	 11736.0	 11871.7
     43.1000	 11878.0	 11954.0
     43.1500	 12416.0	 12102.6
     43.2000	 12647.0	 12356.3
     43.2500	 13216.0	 12752.3
     43.3000	 13830.0	 13309.0
     43.3500	 14546.0	 14006.4
     43.4000	 15389.0	 14777.1
     43.4500	 16507.0	 15482.2
     43.5000	 16677.0	 15942.8
     43.5500	 16517.0	 15987.8
     43.6000	 16333.0	 15596.6
     43.6500	 15533.0	 14940.2
     43.7000	 14623.0	 14253.8
     43.7500	 13972.0	 13720.3
     43.8000	 13298.0	 13451.9
     43.8500	 13506.0	 13464.8
     43.9000	 13400.0	 13709.1
     43.9500	 13742.0	 14082.5
     44.0000	 13966.0	 14445.6
     44.0500	 13960.0	 14643.0
     44.1000	 14120.0	 14569.5
     44.1500	 13834.0	 14252.1
     44.2000	 13701.0	 13824.4
     44.2500	 13378.0	 13429.9
     44.3000	 13292.0	 13166.9
     44.3500	 13378.0	 13070.4
     44.4000	 13627.0	 13114.0
     44.4500	 13406.0	 13223.8
     44.5000	 13435.0	 13299.4
     44.5500	 13657.0	 13244.5
     44.6000	 13092.0	 13025.8
     44.6500	 12953.0	 12702.3
     44.7000	 12413.0	 12356.1
     44.7500	 12389.0	 12048.9
     44.8000	 11858.0	 11811.6
     44.8500	 11423.0	 11652.0
     44.9000	 11485.0	 11563.4
     44.9500	 11836.0	 11532.3
     45.0000	 11677.0	 11559.7
     45.0500	 11595.0	 11638.1
     45.1000	 11583.0	 11762.8
     45.1500	 11781.0	 11922.1
     45.2000	 11937.0	 12093.4
     45.2500	 12046.0	 12239.8
     45.3000	 12022.0	 12313.8
     45.3500	 11908.0	 12278.4
     45.4000	 11633.0	 12138.4
     45.4500	 11704.0	 11945.6
     45.5000	 11497.0	 11747.3
     45.5500	 11433.0	 11577.0
     45.6000	 11458.0	 11449.2
     45.6500	 11344.0	 11364.3
     45.7000	 11387.0	 11316.9
     45.7500	 11607.0	 11295.5
     45.8000	 11562.0	 11292.9
     45.8500	 11505.0	 11306.2
     45.9000	 11480.0	 11338.2
     45.9500	 11607.0	 11398.6
     46.0000	 11538.0	 11505.9
     46.0500	 11591.0	 11686.3
     46.1000	 12036.0	 11968.2
     46.1500	 12464.0	 12370.4
     46.2000	 13190.0	 12888.0
     46.2500	 13796.0	 13481.5
     46.3000	 14245.0	 14069.1
     46.3500	 14454.0	 14528.5
     46.4000	 14559.0	 14722.2
     46.4500	 14530.0	 14612.7
     46.5000	 14332.0	 14307.2
     46.5500	 14180.0	 13965.1
     46.6000	 13929.0	 13688.0
     46.6500	 13759.0	 13508.6
     46.7000	 13498.0	 13368.2
     46.7500	 13202.0	 13181.2
     46.8000	 12994.0	 12907.3
     46.8500	 12581.0	 12581.7
     46.9000	 12201.0	 12268.4
     46.9500	 12219.0	 12017.8
     47.0000	 11801.0	 11858.2
     47.0500	 11810.0	 11802.5
     47.1000	 11847.0	 11857.2
     47.1500	 12066.0	 12049.8
     47.2000	 12421.0	 12411.1
     47.2500	 12928.0	 12975.3
     47.3000	 13668.0	 13751.9
     47.3500	 14660.0	 14697.0
     47.4000	 15233.0	 15711.9
     47.4500	 15994.0	 16568.3
     47.5000	 16385.0	 17045.5
     47.5500	 16388.0	 16979.3
     47.6000	 15895.0	 16392.2
     47.6500	 15191.0	 15495.2
     47.7000	 14605.0	 14531.3
     47.7500	 13758.0	 13671.2
     47.8000	 13032.0	 12992.8
     47.8500	 12496.0	 12501.4
     47.9000	 12014.0	 12152.3
     47.9500	 11485.0	 11887.1
     48.0000	 11358.0	 11668.5
     48.0500	 11255.0	 11485.4
     48.1000	 10987.0	 11337.5
     48.1500	 10905.0	 11222.7
     48.2000	 10880.0	 11138.4
     48.2500	 10976.0	 11080.1
     48.3000	 10981.0	 11039.4
     48.3500	 10876.0	 11010.2
     48.4000	 10922.0	 10990.5
     48.4500	 10946.0	 10976.3
     48.5000	 10781.0	 10965.8
     48.5500	 10819.0	 10958.7
     48.6000	 10746.0	 10954.0
     48.6500	 10833.0	 10952.2
     48.7000	 10572.0	 10953.7
     48.7500	 10630.0	 10958.2
     48.8000	 10753.0	 10969.2
     48.8500	 10919.0	 10991.6
     48.9000	 10973.0	 11033.1
     48.9500	 10957.0	 11106.9
     49.0000	 10953.0	 11229.5
     49.0500	 11393.0	 11417.1
     49.1000	 11903.0	 11677.1
     49.1500	 12533.0	 12000.3
     49.2000	 12965.0	 12353.2
     49.2500	 13261.0	 12673.0
     49.3000	 13564.0	 12870.0
     49.3500	 13753.0	 12864.8
     49.4000	 13375.0	 12657.5
     49.4500	 13029.0	 12328.5
     49.5000	 12393.0	 11984.9
     49.5500	 11893.0	 11688.4
     49.6000	 11638.0	 11468.6
     49.6500	 11470.0	 11329.0
     49.7000	 11147.0	 11259.6
     49.7500	 11202.0	 11245.6
     49.8000	 10775.0	 11284.3
     49.8500	 10989.0	 11379.8
     49.9000	 11177.0	 11557.2
     49.9500	 11661.0	 11869.1
     50.0000	 12290.0	 12394.7
     50.0500	 13107.0	 13229.2
     50.1000	 14746.0	 14452.0
     50.1500	 16520.0	 16079.6
     50.2000	 18954.0	 18018.2
     50.2500	 21308.0	 20029.6
     50.3000	 23280.0	 21708.7
     50.3500	 24038.0	 22524.2
     50.4000	 23434.0	 22102.0
     50.4500	 21914.0	 20601.5
     50.5000	 19766.0	 18578.1
     50.5500	 17539.0	 16562.8
     50.6000	 15300.0	 14851.8
     50.6500	 13880.0	 13555.9
     50.7000	 12900.0	 12650.1
     50.7500	 11991.0	 12064.5
     50.8000	 11393.0	 11722.4
     50.8500	 11414.0	 11556.2
     50.9000	 11216.0	 11513.9
     50.9500	 11385.0	 11552.5
     51.0000	 11395.0	 11631.6
     51.0500	 11356.0	 11707.2
     51.1000	 11317.0	 11745.3
     51.1500	 11385.0	 11731.4
     51.2000	 11222.0	 11658.8
     51.2500	 11279.0	 11531.8
     51.3000	 11031.0	 11377.1
     51.3500	 11086.0	 11230.0
     51.4000	 10786.0	 11114.6
     51.4500	 10791.0	 11036.2
     51.5000	 10582.0	 10985.9
     51.5500	 10687.0	 10948.8
     51.6000	 10799.0	 10915.4
     51.6500	 10867.0	 10884.1
     51.7000	 10878.0	 10850.8
     51.7500	 11000.0	 10810.2
     51.8000	 10874.0	 10758.8
     51.8500	 10666.0	 10696.5
     51.9000	 10588.0	 10629.7
     51.9500	 10481.0	 10567.0
     52.0000	 10429.0	 10513.9
     52.0500	 10477.0	 10473.0
     52.1000	 10217.0	 10442.4
     52.1500	 10265.0	 10421.0
     52.2000	 10421.0	 10407.0
     52.2500	 10471.0	 10399.7
     52.3000	 10170.0	 10397.9
     52.3500	 10301.0	 10398.0
     52.4000	 10260.0	 10409.3
     52.4500	 10501.0	 10431.0
     52.5000	 10626.0	 10464.5
     52.5500	 10686.0	 10509.1
     52.6000	 10678.0	 10561.3
     52.6500	 10843.0	 10614.0
     52.7000	 10823.0	 10661.1
     52.7500	 10809.0	 10694.4
     52.8000	 10698.0	 10699.8
     52.8500	 10754.0	 10664.2
     52.9000	 10714.0	 10590.9
     52.9500	 10519.0	 10499.2
     53.0000	 10389.0	 10408.6
     53.0500	 10349.0	 10331.0
     53.1000	 10328.0	 10270.8
     53.1500	 10096.0	 10227.2
     53.2000	 10159.0	 10196.6
     53.2500	 10136.0	 10174.8
     53.3000	  9947.0	 10159.0
     53.3500	 10129.0	 10151.4
     53.4000	 10198.0	 10130.1
     53.4500	 10207.0	 10126.7
     53.5000	 10102.0	 10124.9
     53.5500	 10229.0	 10125.1
     53.6000	 10251.0	 10128.3
     53.6500	 10375.0	 10134.4
     53.7000	 10304.0	 10146.8
     53.7500	 10295.0	 10167.1
     53.8000	 10399.0	 10197.0
     53.8500	 10352.0	 10238.9
     53.9000	 10495.0	 10293.9
     53.9500	 10551.0	 10361.5
     54.0000	 10536.0	 10439.9
     54.0500	 10524.0	 10523.3
     54.1000	 10713.0	 10600.8
     54.1500	 10732.0	 10660.9
     54.2000	 10550.0	 10700.8
     54.2500	 10612.0	 10729.8
     54.3000	 10740.0	 10762.1
     54.3500	 10487.0	 10817.6
     54.4000	 10552.0	 10911.3
     54.4500	 10788.0	 11043.8
     54.5000	 10756.0	 11194.3
     54.5500	 10958.0	 11317.2
     54.6000	 10870.0	 11359.0
     54.6500	 11042.0	 11293.8
     54.7000	 11030.0	 11147.1
     54.7500	 10820.0	 10975.3
     54.8000	 10706.0	 10829.1
     54.8500	 10755.0	 10734.3
     54.9000	 10717.0	 10689.0
     54.9500	 10620.0	 10670.5
     55.0000	 10475.0	 10649.7
     55.0500	 10648.0	 10613.4
     55.1000	 10570.0	 10568.5
     55.1500	 10397.0	 10523.2
     55.2000	 10252.0	 10476.3
     55.2500	 10461.0	 10424.0
     55.3000	 10462.0	 10372.2
     55.3500	 10234.0	 10333.3
     55.4000	 10396.0	 10314.0
     55.4500	 10412.0	 10312.2
     55.5000	 10303.0	 10313.4
     55.5500	 10341.0	 10300.6
     55.6000	 10432.0	 10263.8
     55.6500	 10474.0	 10209.5
     55.7000	 10298.0	 10151.9
     55.7500	 10093.0	 10100.9
     55.8000	 10078.0	 10059.5
     55.8500	 10144.0	 10024.0
     55.9000	 10229.0	  9993.9
     55.9500	 10043.0	  9969.4
     56.0000	  9961.0	  9952.6
     56.0500	  9851.0	  9945.2
     56.1000	  9985.0	  9946.5
     56.1500	  9825.0	  9955.1
     56.2000	  9924.0	  9967.4
     56.2500	 10250.0	  9979.7
     56.3000	 10265.0	  9988.2
     56.3500	 10139.0	  9993.1
     56.4000	 10117.0	  9998.7
     56.4500	 10156.0	 10010.7
     56.5000	 10069.0	 10031.2
     56.5500	  9927.0	 10057.2
     56.6000	 10011.0	 10084.1
     56.6500	 10121.0	 10108.1
     56.7000	 10035.0	 10125.3
     56.7500	 10279.0	 10136.0
     56.8000	 10171.0	 10140.5
     56.8500	 10115.0	 10147.3
     56.9000	 10056.0	 10154.9
     56.9500	 10160.0	 10151.6
     57.0000	 10011.0	 10123.8
     57.0500	 10091.0	 10068.2
     57.1000	  9948.0	  9999.1
     57.1500	  9939.0	  9936.0
     57.2000	 10014.0	  9883.6
     57.2500	  9932.0	  9848.4
     57.3000	 10015.0	  9829.2
     57.3500	  9862.0	  9821.5
     57.4000	  9831.0	  9818.8
     57.4500	  9723.0	  9813.9
     57.5000	  9730.0	  9802.5
     57.5500	  9731.0	  9785.3
     57.6000	  9889.0	  9764.7
     57.6500	  9881.0	  9745.4
     57.7000	  9711.0	  9729.5
     57.7500	  9597.0	  9717.6
     57.8000	  9718.0	  9710.7
     57.8500	  9778.0	  9709.5
     57.9000	  9590.0	  9712.6
     57.9500	  9683.0	  9725.6
     58.0000	  9738.0	  9746.6
     58.0500	  9790.0	  9780.7
     58.1000	  9740.0	  9830.4
     58.1500	  9937.0	  9897.9
     58.2000	  9978.0	  9979.8
     58.2500	 10082.0	 10072.0
     58.3000	 10222.0	 10160.1
     58.3500	 10101.0	 10220.4
     58.4000	 10128.0	 10228.7
     58.4500	 10151.0	 10184.5
     58.5000	 10109.0	 10114.1
     58.5500	 10089.0	 10049.4
     58.6000	  9848.0	 10004.5
     58.6500	  9782.0	  9986.4
     58.7000	  9869.0	  9988.4
     58.7500	  9905.0	  9998.2
     58.8000	 10005.0	 10007.2
     58.8500	 10091.0	 10016.0
     58.9000	 10085.0	 10025.8
     58.9500	 10057.0	 10035.0
     59.0000	 10078.0	 10040.6
     59.0500	  9910.0	 10043.3
     59.1000	 10000.0	 10046.5
     59.1500	  9745.0	 10053.9
     59.2000	  9912.0	 10064.4
     59.2500	  9812.0	 10081.4
     59.3000	  9871.0	 10102.5
     59.3500	  9913.0	 10133.4
     59.4000	 10133.0	 10191.4
     59.4500	 10249.0	 10294.7
     59.5000	 10451.0	 10450.3
     59.5500	 10853.0	 10647.3
     59.6000	 10766.0	 10853.6
     59.6500	 11040.0	 11014.7
     59.7000	 11159.0	 11079.5
     59.7500	 11172.0	 11056.3
     59.8000	 11195.0	 11010.5
     59.8500	 11147.0	 11007.7
     59.9000	 11217.0	 11074.5
     59.9500	 11439.0	 11195.2
     60.0000	 11625.0	 11331.7
     60.0500	 11679.0	 11433.0
     60.1000	 11629.0	 11433.8
     60.1500	 11334.0	 11286.4
     60.2000	 11065.0	 11014.8
     60.2500	 10728.0	 10694.3
     60.3000	 10393.0	 10395.4
     60.3500	 10223.0	 10160.3
     60.4000	 10004.0	 10006.6
     60.4500	  9919.0	  9936.4
     60.5000	  9777.0	  9944.8
     60.5500	 10046.0	 10023.7
     60.6000	 10090.0	 10161.3
     60.6500	 10136.0	 10339.7
     60.7000	 10418.0	 10527.0
     60.7500	 10501.0	 10676.7
     60.8000	 10718.0	 10745.0
     60.8500	 10701.0	 10725.5
     60.9000	 10553.0	 10648.1
     60.9500	 10841.0	 10549.1
     61.0000	 10557.0	 10457.8
     61.0500	 10414.0	 10385.4
     61.1000	 10629.0	 10326.7
     61.1500	 10657.0	 10273.6
     61.2000	 10572.0	 10247.2
     61.2500	 10447.0	 10278.3
     61.3000	 10408.0	 10379.3
     61.3500	 10764.0	 10543.2
     61.4000	 10860.0	 10735.9
     61.4500	 11011.0	 10890.7
     61.5000	 11114.0	 10933.3
     61.5500	 10866.0	 10844.6
     61.6000	 10789.0	 10657.7
     61.6500	 10623.0	 10447.2
     61.7000	 10340.0	 10259.2
     61.7500	 10024.0	 10106.6
     61.8000	  9769.0	  9976.9
     61.8500	  9675.0	  9853.6
     61.9000	  9726.0	  9736.6
     61.9500	  9683.0	  9636.3
     62.0000	  9468.0	  9559.8
     62.0500	  9384.0	  9506.4
     62.1000	  9264.0	  9470.2
     62.1500	  9367.0	  9442.3
     62.2000	  9488.0	  9415.4
     62.2500	  9145.0	  9393.5
     62.3000	  9347.0	  9375.5
     62.3500	  9329.0	  9369.9
     62.4000	  9255.0	  9381.4
     62.4500	  9419.0	  9400.4
     62.5000	  9464.0	  9423.3
     62.5500	  9480.0	  9437.8
     62.6000	  9575.0	  9432.1
     62.6500	  9417.0	  9402.5
     62.7000	  9282.0	  9357.1
     62.7500	  9367.0	  9310.3
     62.8000	  9312.0	  9269.9
     62.8500	  9207.0	  9239.0
     62.9000	  9364.0	  9215.9
     62.9500	  9441.0	  9199.7
     63.0000	  9081.0	  9187.2
     63.0500	  9216.0	  9177.7
     63.1000	  9293.0	  9169.9
     63.1500	  9461.0	  9169.0
     63.2000	  9262.0	  9173.7
     63.2500	  9484.0	  9184.6
     63.3000	  9448.0	  9202.5
     63.3500	  9172.0	  9227.8
     63.4000	  9254.0	  9259.2
     63.4500	  9184.0	  9295.4
     63.5000	  9125.0	  9330.3
     63.5500	  9298.0	  9362.6
     63.6000	  9370.0	  9394.1
     63.6500	  9259.0	  9433.3
     63.7000	  9311.0	  9497.1
     63.7500	  9406.0	  9602.8
     63.8000	  9673.0	  9768.1
     63.8500	  9912.0	  9999.0
     63.9000	 10110.0	 10281.0
     63.9500	 10265.0	 10589.2
     64.0000	 10425.0	 10881.5
     64.0500	 10584.0	 11117.8
     64.1000	 10676.0	 11279.8
     64.1500	 10938.0	 11389.4
     64.2000	 11221.0	 11491.0
     64.2500	 11469.0	 11644.5
     64.3000	 11756.0	 11892.1
     64.3500	 12499.0	 12210.4
     64.4000	 12501.0	 12483.3
     64.4500	 12534.0	 12535.1
     64.5000	 12129.0	 12254.7
     64.5500	 11885.0	 11720.3
     64.6000	 11066.0	 11109.0
     64.6500	 10418.0	 10557.8
     64.7000	 10163.0	 10134.8
     64.7500	  9832.0	  9862.5
     64.8000	  9576.0	  9729.6
     64.8500	  9762.0	  9727.9
     64.9000	  9750.0	  9848.0
     64.9500	 10039.0	 10087.9
     65.0000	 10273.0	 10439.1
     65.0500	 10963.0	 10884.3
     65.1000	 11502.0	 11373.9
     65.1500	 12024.0	 11822.3
     65.2000	 12572.0	 12151.3
     65.2500	 12693.0	 12344.2
     65.3000	 13057.0	 12414.9
     65.3500	 12478.0	 12389.5
     65.4000	 12273.0	 12342.5
     65.4500	 12482.0	 12348.8
     65.5000	 12189.0	 12394.9
     65.5500	 12053.0	 12377.9
     65.6000	 12145.0	 12190.7
     65.6500	 11753.0	 11845.1
     65.7000	 11446.0	 11452.4
     65.7500	 11383.0	 11103.0
     65.8000	 11080.0	 10816.1
     65.8500	 10856.0	 10568.4
     65.9000	 10700.0	 10302.7
     65.9500	 10439.0	 10024.5
     66.0000	 10167.0	  9768.5
     66.0500	  9866.0	  9568.8
     66.1000	  9627.0	  9443.4
     66.1500	  9707.0	  9396.4
     66.2000	  9601.0	  9419.6
     66.2500	  9686.0	  9494.1
     66.3000	  9764.0	  9590.5
     66.3500	  9806.0	  9664.7
     66.4000	  9829.0	  9681.6
     66.4500	  9888.0	  9643.7
     66.5000	  9817.0	  9591.4
     66.5500	  9871.0	  9578.3
     66.6000	 10013.0	  9617.5
     66.6500	  9835.0	  9719.4
     66.7000	  9843.0	  9860.3
     66.7500	  9843.0	  9987.2
     66.8000	  9860.0	 10032.1
     66.8500	  9884.0	  9968.2
     66.9000	  9650.0	  9847.5
     66.9500	  9424.0	  9749.3
     67.0000	  9673.0	  9743.3
     67.0500	  9648.0	  9847.6
     67.1000	  9956.0	 10060.3
     67.1500	  9980.0	 10339.1
     67.2000	 10154.0	 10606.8
     67.2500	 10256.0	 10752.2
     67.3000	 10269.0	 10701.5
     67.3500	 10092.0	 10504.4
     67.4000	  9855.0	 10280.7
     67.4500	  9836.0	 10121.1
     67.5000	 10084.0	 10080.7
     67.5500	 10083.0	 10148.8
     67.6000	 10190.0	 10277.3
     67.6500	 10216.0	 10386.7
     67.7000	 10366.0	 10413.3
     67.7500	 10365.0	 10361.9
     67.8000	 10504.0	 10273.8
     67.8500	 10219.0	 10162.3
     67.9000	 10028.0	 10007.6
     67.9500	  9921.0	  9806.2
     68.0000	  9855.0	  9596.6
     68.0500	  9617.0	  9423.9
     68.1000	  9481.0	  9314.9
     68.1500	  9437.0	  9276.9
     68.2000	  9478.0	  9316.0
     68.2500	  9425.0	  9422.9
     68.3000	  9572.0	  9583.6
     68.3500	  9568.0	  9790.4
     68.4000	  9807.0	 10028.8
     68.4500	 10270.0	 10309.9
     68.5000	 10625.0	 10670.6
     68.5500	 11183.0	 11149.5
     68.6000	 11962.0	 11759.9
     68.6500	 12688.0	 12438.5
     68.7000	 13296.0	 13029.5
     68.7500	 13240.0	 13299.6
     68.8000	 12926.0	 13117.5
     68.8500	 12551.0	 12593.8
     68.9000	 11855.0	 11948.7
     68.9500	 11104.0	 11335.4
     69.0000	 10377.0	 10825.5
     69.0500	 10294.0	 10471.7
     69.1000	 10162.0	 10287.9
     69.1500	 10027.0	 10282.2
     69.2000	 10449.0	 10430.9
     69.2500	 10573.0	 10709.5
     69.3000	 11110.0	 11102.2
     69.3500	 11771.0	 11593.4
     69.4000	 12325.0	 12129.7
     69.4500	 12766.0	 12547.9
     69.5000	 12585.0	 12642.5
     69.5500	 12404.0	 12321.2
     69.6000	 11981.0	 11725.9
     69.6500	 11307.0	 11075.5
     69.7000	 10662.0	 10510.8
     69.7500	 10229.0	 10075.5
     69.8000	  9964.0	  9760.4
     69.8500	  9776.0	  9529.2
     69.9000	  9605.0	  9362.0
     69.9500	  9509.0	  9256.1
     70.0000	  9395.0	  9207.9
     70.0500	  9352.0	  9207.1
     70.1000	  9170.0	  9233.3
     70.1500	  9248.0	  9253.5
     70.2000	  9337.0	  9228.9
     70.2500	  9043.0	  9146.9
     70.3000	  9056.0	  9033.1
     70.3500	  8917.0	  8916.5
     70.4000	  8819.0	  8816.1
     70.4500	  8694.0	  8739.0
     70.5000	  8474.0	  8684.9
     70.5500	  8596.0	  8649.7
     70.6000	  8620.0	  8628.5
     70.6500	  8472.0	  8614.8
     70.7000	  8580.0	  8609.9
     70.7500	  8631.0	  8609.8
     70.8000	  8480.0	  8613.5
     70.8500	  8733.0	  8619.1
     70.9000	  8549.0	  8630.3
     70.9500	  8470.0	  8645.9
     71.0000	  8609.0	  8665.6
     71.0500	  8594.0	  8690.8
     71.1000	  8653.0	  8723.5
     71.1500	  8564.0	  8765.1
     71.2000	  8780.0	  8818.6
     71.2500	  8734.0	  8888.9
     71.3000	  8765.0	  8986.1
     71.3500	  8950.0	  9127.5
     71.4000	  9163.0	  9341.5
     71.4500	  9400.0	  9658.1
     71.5000	  9905.0	 10117.6
     71.5500	 10541.0	 10746.9
     71.6000	 11416.0	 11551.7
     71.6500	 12387.0	 12492.5
     71.7000	 13352.0	 13454.4
     71.7500	 14046.0	 14233.8
     71.8000	 14635.0	 14672.4
     71.8500	 15019.0	 14765.5
     71.9000	 15121.0	 14673.8
     71.9500	 14853.0	 14508.5
     72.0000	 14753.0	 14227.8
     72.0500	 14162.0	 13774.4
     72.1000	 13672.0	 13218.4
     72.1500	 12921.0	 12699.4
     72.2000	 12680.0	 12327.9
     72.2500	 12196.0	 12121.9
     72.3000	 11907.0	 11980.7
     72.3500	 11595.0	 11743.0
     72.4000	 11039.0	 11327.3
     72.4500	 10649.0	 10800.5
     72.5000	 10433.0	 10298.6
     72.5500	  9903.0	  9883.7
     72.6000	  9454.0	  9571.2
     72.6500	  9405.0	  9345.3
     72.7000	  9075.0	  9183.4
     72.7500	  9012.0	  9061.0
     72.8000	  8980.0	  8961.7
     72.8500	  8850.0	  8881.0
     72.9000	  8838.0	  8822.4
     72.9500	  8835.0	  8789.4
     73.0000	  8858.0	  8782.4
     73.0500	  9090.0	  8795.9
     73.1000	  9000.0	  8820.3
     73.1500	  8982.0	  8828.1
     73.2000	  9042.0	  8807.8
     73.2500	  8894.0	  8760.7
     73.3000	  8682.0	  8705.4
     73.3500	  8707.0	  8658.7
     73.4000	  8773.0	  8629.1
     73.4500	  8671.0	  8618.2
     73.5000	  8626.0	  8619.0
     73.5500	  8850.0	  8622.9
     73.6000	  8781.0	  8622.5
     73.6500	  8650.0	  8621.4
     73.7000	  8766.0	  8632.9
     73.7500	  8751.0	  8658.8
     73.8000	  8802.0	  8703.7
     73.8500	  8855.0	  8762.1
     73.9000	  8865.0	  8821.6
     73.9500	  8840.0	  8870.3
     74.0000	  8896.0	  8912.2
     74.0500	  8920.0	  8965.2
     74.1000	  9206.0	  9055.6
     74.1500	  9328.0	  9183.9
     74.2000	  9262.0	  9352.1
     74.2500	  9375.0	  9529.0
     74.3000	  9394.0	  9652.6
     74.3500	  9462.0	  9661.3
     74.4000	  9484.0	  9548.5
     74.4500	  9293.0	  9360.9
     74.5000	  9165.0	  9149.3
     74.5500	  9075.0	  8958.6
     74.6000	  8804.0	  8811.6
     74.6500	  8643.0	  8715.4
     74.7000	  8709.0	  8662.5
     74.7500	  8600.0	  8653.4
     74.8000	  8591.0	  8669.5
     74.8500	  8587.0	  8718.0
     74.9000	  8441.0	  8784.1
     74.9500	  8596.0	  8805.7
     75.0000	  8704.0	  8809.2
     75.0500	  8693.0	  8783.4
     75.1000	  8604.0	  8715.0
     75.1500	  8663.0	  8623.3
     75.2000	  8478.0	  8517.7
     75.2500	  8605.0	  8410.8
     75.3000	  8105.0	  8316.9
     75.3500	  8359.0	  8311.1
     75.4000	  8383.0	  8347.8
     75.4500	  8379.0	  8427.7
     75.5000	  8427.0	  8543.7
     75.5500	  8577.0	  8677.8
     75.6000	  8816.0	  8797.6
     75.6500	  8956.0	  8878.5
     75.7000	  8856.0	  8921.3
     75.7500	  8959.0	  8971.4
     75.8000	  8867.0	  9061.7
     75.8500	  9005.0	  9194.0
     75.9000	  9257.0	  9348.9
     75.9500	  9486.0	  9488.9
     76.0000	  9459.0	  9549.5
     76.0500	  9452.0	  9476.6
     76.1000	  9321.0	  9296.4
     76.1500	  9035.0	  9093.1
     76.2000	  9086.0	  8937.3
     76.2500	  9092.0	  8860.3
     76.3000	  9012.0	  8866.8
     76.3500	  8911.0	  8940.5
     76.4000	  8996.0	  9053.5
     76.4500	  9029.0	  9190.6
     76.5000	  9260.0	  9344.8
     76.5500	  9318.0	  9510.0
     76.6000	  9496.0	  9649.3
     76.6500	  9382.0	  9711.1
     76.7000	  9487.0	  9712.2
     76.7500	  9706.0	  9702.4
     76.8000	  9789.0	  9779.4
     76.8500	  9865.0	  9980.4
     76.9000	 10219.0	 10286.2
     76.9500	 10208.0	 10618.5
     77.0000	 10261.0	 10836.3
     77.0500	 10445.0	 10804.8
     77.1000	 10474.0	 10536.9
     77.1500	 10237.0	 10178.7
     77.2000	  9908.0	  9862.0
     77.2500	  9686.0	  9639.9
     77.3000	  9609.0	  9504.7
     77.3500	  9622.0	  9419.2
     77.4000	  9586.0	  9330.3
     77.4500	  9390.0	  9217.2
     77.5000	  9386.0	  9113.4
     77.5500	  9365.0	  9063.0
     77.6000	  9379.0	  9102.0
     77.6500	  9450.0	  9251.3
     77.7000	  9823.0	  9519.5
     77.7500	 10326.0	  9891.4
     77.8000	 10664.0	 10320.1
     77.8500	 11113.0	 10759.7
     77.9000	 11600.0	 11174.8
     77.9500	 11791.0	 11480.8
     78.0000	 11597.0	 11516.1
     78.0500	 11480.0	 11193.4
     78.1000	 10803.0	 10628.9
     78.1500	 10083.0	 10021.9
     78.2000	  9477.0	  9506.5
     78.2500	  9058.0	  9136.6
     78.3000	  9098.0	  8922.7
     78.3500	  8852.0	  8854.3
     78.4000	  9038.0	  8912.2
     78.4500	  9142.0	  9070.4
     78.5000	  9260.0	  9290.2
     78.5500	  9597.0	  9504.9
     78.6000	  9785.0	  9613.0
     78.6500	  9629.0	  9540.0
     78.7000	  9359.0	  9313.6
     78.7500	  9164.0	  9032.8
     78.8000	  8873.0	  8776.7
     78.8500	  8493.0	  8583.8
     78.9000	  8348.0	  8460.6
     78.9500	  8333.0	  8406.0
     79.0000	  8403.0	  8411.0
     79.0500	  8471.0	  8478.1
     79.1000	  8556.0	  8607.7
     79.1500	  8725.0	  8798.9
     79.2000	  8890.0	  9066.9
     79.2500	  9158.0	  9427.8
     79.3000	  9605.0	  9889.7
     79.3500	 10190.0	 10435.9
     79.4000	 11037.0	 11039.1
     79.4500	 11584.0	 11702.2
     79.5000	 12498.0	 12450.6
     79.5500	 13343.0	 13227.5
     79.6000	 13804.0	 13784.0
     79.6500	 13816.0	 13811.3
     79.7000	 13268.0	 13222.4
     79.7500	 12396.0	 12283.3
     79.8000	 11468.0	 11321.2
     79.8500	 10535.0	 10521.3
     79.9000	  9807.0	  9922.7
     79.9500	  9273.0	  9506.3
     80.0000	  8875.0	  9230.1
     80.0500	  8779.0	  9083.5
     80.1000	  8740.0	  9042.5
     80.1500	  8858.0	  9086.7
     80.2000	  9097.0	  9186.2
     80.2500	  9252.0	  9315.8
     80.3000	  9419.0	  9432.3
     80.3500	  9524.0	  9479.2
     80.4000	  9702.0	  9452.7
     80.4500	  9750.0	  9400.4
     80.5000	  9627.0	  9352.4
     80.5500	  9528.0	  9302.0
     80.6000	  9574.0	  9222.1
     80.6500	  9688.0	  9100.4
     80.7000	  9284.0	  8934.8
     80.7500	  9105.0	  8728.6
     80.8000	  8752.0	  8505.0
     80.8500	  8402.0	  8302.1
     80.9000	  8248.0	  8137.4
     80.9500	  8163.0	  8014.5
     81.0000	  7944.0	  7920.7
     81.0500	  7976.0	  7863.6
     81.1000	  7835.0	  7828.9
     81.1500	  7824.0	  7809.2
     81.2000	  7896.0	  7801.3
     81.2500	  7763.0	  7804.0
     81.3000	  7796.0	  7817.6
     81.3500	  7750.0	  7843.9
     81.4000	  7901.0	  7882.8
     81.4500	  7995.0	  7940.4
     81.5000	  8020.0	  8020.1
     81.5500	  8002.0	  8123.6
     81.6000	  8038.0	  8249.3
     81.6500	  8365.0	  8409.4
     81.7000	  8520.0	  8600.2
     81.7500	  8696.0	  8808.8
     81.8000	  8553.0	  8997.2
     81.8500	  8910.0	  9130.7
     81.9000	  9039.0	  9217.3
     81.9500	  9171.0	  9294.6
     82.0000	  9120.0	  9366.6
     82.0500	  9069.0	  9381.8
     82.1000	  8927.0	  9292.9
     82.1500	  8819.0	  9133.4
     82.2000	  8648.0	  8991.4
     82.2500	  8779.0	  8933.9
     82.3000	  8764.0	  8991.0
     82.3500	  9047.0	  9164.3
     82.4000	  9470.0	  9425.9
     82.4500	  9854.0	  9731.9
     82.5000	  9893.0	  9984.0
     82.5500	  9846.0	 10076.8
     82.6000	  9904.0	 10004.8
     82.6500	 10008.0	  9857.0
     82.7000	  9965.0	  9747.3
     82.7500	  9866.0	  9662.4
     82.8000	  9680.0	  9534.2
     82.8500	  9432.0	  9336.3
     82.9000	  9299.0	  9121.1
     82.9500	  9095.0	  8960.9
     83.0000	  8968.0	  8889.6
     83.0500	  8803.0	  8897.9
     83.1000	  8609.0	  8941.8
     83.1500	  8761.0	  8962.6
     83.2000	  8841.0	  8943.3
     83.2500	  8742.0	  8928.0
     83.3000	  8888.0	  8928.8
     83.3500	  8881.0	  8946.7
     83.4000	  8863.0	  8935.1
     83.4500	  8970.0	  8826.1
     83.5000	  8690.0	  8613.4
     83.5500	  8498.0	  8366.2
     83.6000	  8449.0	  8129.8
     83.6500	  8010.0	  7940.3
     83.7000	  7889.0	  7803.4
     83.7500	  7856.0	  7722.6
     83.8000	  7763.0	  7685.3
     83.8500	  7737.0	  7680.4
     83.9000	  7792.0	  7704.3
     83.9500	  7998.0	  7747.6
     84.0000	  8146.0	  7796.0
     84.0500	  8070.0	  7821.6
     84.1000	  8188.0	  7804.8
     84.1500	  8056.0	  7747.3
     84.2000	  8027.0	  7671.7
     84.2500	  7901.0	  7600.3
     84.3000	  7540.0	  7545.1
     84.3500	  7656.0	  7510.3
     84.4000	  7642.0	  7496.9
     84.4500	  7566.0	  7504.7
     84.5000	  7645.0	  7535.4
     84.5500	  7657.0	  7584.0
     84.6000	  7765.0	  7650.1
     84.6500	  7983.0	  7724.9
     84.7000	  8042.0	  7790.1
     84.7500	  7851.0	  7821.6
     84.8000	  7855.0	  7810.6
     84.8500	  7729.0	  7780.0
     84.9000	  7576.0	  7760.8
     84.9500	  7596.0	  7767.5
     85.0000	  7862.0	  7809.3
     85.0500	  7966.0	  7884.5
     85.1000	  7884.0	  7998.5
     85.1500	  8067.0	  8125.9
     85.2000	  8089.0	  8254.0
     85.2500	  8095.0	  8364.2
     85.3000	  8156.0	  8453.4
     85.3500	  8381.0	  8527.6
     85.4000	  8327.0	  8614.1
     85.4500	  8530.0	  8767.7
     85.5000	  8729.0	  9030.7
     85.5500	  8990.0	  9412.7
     85.6000	  9542.0	  9904.6
     85.6500	  9904.0	 10425.4
     85.7000	 10155.0	 10853.4
     85.7500	 10185.0	 11038.8
     85.8000	 10162.0	 10921.0
     85.8500	 10026.0	 10616.1
     85.9000	  9981.0	 10306.2
     85.9500	 10077.0	 10123.8
     86.0000	 10487.0	 10143.2
     86.0500	 11057.0	 10389.4
     86.1000	 11571.0	 10856.7
     86.1500	 12335.0	 11473.3
     86.2000	 13086.0	 12075.5
     86.2500	 13261.0	 12434.6
     86.3000	 13695.0	 12472.4
     86.3500	 13366.0	 12362.0
     86.4000	 13269.0	 12319.0
     86.4500	 13482.0	 12399.9
     86.5000	 13545.0	 12496.8
     86.5500	 13129.0	 12456.2
     86.6000	 13070.0	 12291.4
     86.6500	 13039.0	 12140.6
     86.7000	 12657.0	 12055.4
     86.7500	 12433.0	 11923.3
     86.8000	 12065.0	 11587.1
     86.8500	 11246.0	 11054.3
     86.9000	 10521.0	 10478.0
     86.9500	  9744.0	  9980.0
     87.0000	  9263.0	  9579.7
     87.0500	  8757.0	  9239.9
     87.1000	  8593.0	  8932.8
     87.1500	  8276.0	  8658.4
     87.2000	  7864.0	  8431.3
     87.2500	  7932.0	  8266.8
     87.3000	  8028.0	  8174.4
     87.3500	  7809.0	  8151.7
     87.4000	  8028.0	  8173.6
     87.4500	  7916.0	  8202.6
     87.5000	  8119.0	  8192.3
     87.5500	  8077.0	  8130.3
     87.6000	  8003.0	  8052.4
     87.6500	  7979.0	  8003.1
     87.7000	  8022.0	  8009.7
     87.7500	  8083.0	  8081.6
     87.8000	  8216.0	  8218.1
     87.8500	  8296.0	  8401.0
     87.9000	  8486.0	  8607.4
     87.9500	  8634.0	  8840.5
     88.0000	  8994.0	  9121.4
     88.0500	  9315.0	  9439.6
     88.1000	  9820.0	  9725.1
     88.1500	  9768.0	  9890.6
     88.2000	  9563.0	  9901.6
     88.2500	  9436.0	  9787.3
     88.3000	  9306.0	  9598.7
     88.3500	  9093.0	  9378.5
     88.4000	  8838.0	  9163.5
     88.4500	  8707.0	  9007.6
     88.5000	  8552.0	  8939.6
     88.5500	  8615.0	  8932.1
     88.6000	  8468.0	  8916.0
     88.6500	  8281.0	  8844.5
     88.7000	  8226.0	  8745.9
     88.7500	  8073.0	  8676.6
     88.8000	  7960.0	  8667.1
     88.8500	  7995.0	  8703.9
     88.9000	  8111.0	  8718.1
     88.9500	  8173.0	  8643.0
     89.0000	  7956.0	  8466.4
     89.0500	  7792.0	  8218.2
     89.1000	  7814.0	  7960.1
     89.1500	  7629.0	  7740.0
     89.2000	  7678.0	  7576.2
     89.2500	  7686.0	  7464.1
     89.3000	  7546.0	  7372.3
     89.3500	  7421.0	  7300.3
     89.4000	  7383.0	  7236.1
     89.4500	  7426.0	  7189.6
     89.5000	  7211.0	  7170.3
     89.5500	  7208.0	  7173.6
     89.6000	  7502.0	  7215.2
     89.6500	  7492.0	  7277.9
     89.7000	  7478.0	  7341.0
     89.7500	  7402.0	  7371.1
     89.8000	  7374.0	  7344.0
     89.8500	  7397.0	  7287.0
     89.9000	  7394.0	  7237.6
     89.9500	  7292.0	  7215.6
     90.0000	  7277.0	  7236.1
     90.0500	  7229.0	  7285.4
     90.1000	  7324.0	  7355.2
     90.1500	  7265.0	  7423.2
     90.2000	  7545.0	  7478.7
     90.2500	  7669.0	  7530.6
     90.3000	  7667.0	  7581.1
     90.3500	  7769.0	  7606.4
     90.4000	  7714.0	  7565.7
     90.4500	  7709.0	  7450.9
     90.5000	  7544.0	  7301.2
     90.5500	  7448.0	  7159.4
     90.6000	  7304.0	  7054.2
     90.6500	  7188.0	  6986.9
     90.7000	  7026.0	  6957.1
     90.7500	  7063.0	  6957.9
     90.8000	  6902.0	  6977.2
     90.8500	  7153.0	  6999.3
     90.9000	  7153.0	  7005.8
     90.9500	  7211.0	  6997.8
     91.0000	  7216.0	  6997.8
     91.0500	  7185.0	  7023.0
     91.1000	  7341.0	  7085.0
     91.1500	  7361.0	  7184.2
     91.2000	  7448.0	  7316.4
     91.2500	  7416.0	  7451.4
     91.3000	  7551.0	  7554.0
     91.3500	  7614.0	  7577.5
     91.4000	  7642.0	  7502.0
     91.4500	  7495.0	  7360.4
     91.5000	  7141.0	  7205.9
     91.5500	  7250.0	  7076.8
     91.6000	  7241.0	  6988.5
     91.6500	  7150.0	  6941.5
     91.7000	  7210.0	  6941.7
     91.7500	  7075.0	  6984.7
     91.8000	  7036.0	  7070.8
     91.8500	  7346.0	  7198.0
     91.9000	  7438.0	  7362.9
     91.9500	  7539.0	  7547.9
     92.0000	  7631.0	  7719.8
     92.0500	  7657.0	  7821.4
     92.1000	  7913.0	  7842.0
     92.1500	  7927.0	  7824.8
     92.2000	  7743.0	  7817.8
     92.2500	  7970.0	  7822.7
     92.3000	  7899.0	  7795.0
     92.3500	  7669.0	  7703.0
     92.4000	  7664.0	  7556.0
     92.4500	  7431.0	  7395.5
     92.5000	  7153.0	  7263.6
     92.5500	  7119.0	  7179.1
     92.6000	  7012.0	  7146.9
     92.6500	  7019.0	  7164.0
     92.7000	  7011.0	  7227.9
     92.7500	  7105.0	  7337.4
     92.8000	  7454.0	  7497.3
     92.8500	  7569.0	  7718.8
     92.9000	  7799.0	  7992.2
     92.9500	  8215.0	  8272.4
     93.0000	  8459.0	  8488.1
     93.0500	  8454.0	  8552.1
     93.1000	  8279.0	  8414.5
     93.1500	  8016.0	  8119.2
     93.2000	  7958.0	  7773.6
     93.2500	  7473.0	  7463.5
     93.3000	  7241.0	  7222.4
     93.3500	  7157.0	  7055.6
     93.4000	  6990.0	  6955.6
     93.4500	  6894.0	  6910.0
     93.5000	  6987.0	  6912.4
     93.5500	  6852.0	  6948.5
     93.6000	  6997.0	  7001.4
     93.6500	  7096.0	  7039.1
     93.7000	  7086.0	  7031.4
     93.7500	  6987.0	  6976.8
     93.8000	  6932.0	  6904.6
     93.8500	  7090.0	  6844.4
     93.9000	  6878.0	  6812.0
     93.9500	  6996.0	  6812.7
     94.0000	  6969.0	  6847.9
     94.0500	  7053.0	  6912.5
     94.1000	  7187.0	  6997.2
     94.1500	  7188.0	  7086.0
     94.2000	  7319.0	  7153.8
     94.2500	  7153.0	  7173.7
     94.3000	  6999.0	  7149.8
     94.3500	  6958.0	  7105.3
     94.4000	  6969.0	  7058.9
     94.4500	  6948.0	  7003.6
     94.5000	  6845.0	  6934.8
     94.5500	  6856.0	  6857.2
     94.6000	  6744.0	  6787.9
     94.6500	  6816.0	  6739.1
     94.7000	  6792.0	  6715.6
     94.7500	  6632.0	  6716.9
     94.8000	  6844.0	  6742.3
     94.8500	  6897.0	  6791.0
     94.9000	  7045.0	  6864.0
     94.9500	  7090.0	  6966.0
     95.0000	  7296.0	  7105.8
     95.0500	  7528.0	  7294.5
     95.1000	  7591.0	  7542.7
     95.1500	  7969.0	  7851.2
     95.2000	  7976.0	  8202.1
     95.2500	  8273.0	  8524.1
     95.3000	  8427.0	  8712.2
     95.3500	  8252.0	  8704.5
     95.4000	  8267.0	  8540.8
     95.4500	  8057.0	  8303.2
     95.5000	  8039.0	  8042.1
     95.5500	  7908.0	  7790.5
     95.6000	  7680.0	  7581.0
     95.6500	  7378.0	  7424.6
     95.7000	  7271.0	  7314.1
     95.7500	  7288.0	  7247.0
     95.8000	  7302.0	  7228.6
     95.8500	  7186.0	  7258.2
     95.9000	  7021.0	  7315.1
     95.9500	  7093.0	  7359.9
     96.0000	  7025.0	  7351.5
     96.0500	  6788.0	  7274.5
     96.1000	  6899.0	  7144.9
     96.1500	  6759.0	  6984.6
     96.2000	  6651.0	  6831.5
     96.2500	  6694.0	  6700.8
     96.3000	  6665.0	  6598.4
     96.3500	  6532.0	  6521.9
     96.4000	  6526.0	  6466.4
     96.4500	  6387.0	  6426.7
     96.5000	  6471.0	  6400.2
     96.5500	  6466.0	  6380.7
     96.6000	  6527.0	  6367.8
     96.6500	  6631.0	  6359.2
     96.7000	  6471.0	  6355.1
     96.7500	  6347.0	  6355.4
     96.8000	  6300.0	  6359.0
     96.8500	  6370.0	  6372.3
     96.9000	  6486.0	  6391.8
     96.9500	  6635.0	  6418.2
     97.0000	  6533.0	  6451.2
     97.0500	  6595.0	  6492.3
     97.1000	  6805.0	  6534.6
     97.1500	  6786.0	  6585.9
     97.2000	  6755.0	  6651.0
     97.2500	  6735.0	  6729.2
     97.3000	  6838.0	  6807.6
     97.3500	  6971.0	  6863.8
     97.4000	  7030.0	  6886.4
     97.4500	  6882.0	  6866.8
     97.5000	  6787.0	  6817.9
     97.5500	  6707.0	  6755.6
     97.6000	  6816.0	  6689.7
     97.6500	  6602.0	  6632.2
     97.7000	  6524.0	  6588.2
     97.7500	  6551.0	  6559.7
     97.8000	  6464.0	  6542.4
     97.8500	  6573.0	  6530.6
     97.9000	  6502.0	  6524.6
     97.9500	  6474.0	  6525.6
     98.0000	  6459.0	  6536.7
     98.0500	  6502.0	  6555.4
     98.1000	  6539.0	  6575.9
     98.1500	  6586.0	  6592.8
     98.2000	  6689.0	  6605.6
     98.2500	  6660.0	  6619.5
     98.3000	  6629.0	  6634.6
     98.3500	  6519.0	  6641.3
     98.4000	  6651.0	  6626.3
     98.4500	  6700.0	  6588.8
     98.5000	  6688.0	  6541.9
     98.5500	  6616.0	  6497.8
     98.6000	  6517.0	  6461.1
     98.6500	  6532.0	  6437.3
     98.7000	  6531.0	  6422.6
     98.7500	  6397.0	  6416.8
     98.8000	  6512.0	  6412.5
     98.8500	  6538.0	  6414.7
     98.9000	  6622.0	  6424.1
     98.9500	  6620.0	  6438.7
     99.0000	  6418.0	  6461.1
     99.0500	  6546.0	  6491.8
     99.1000	  6733.0	  6530.0
     99.1500	  6683.0	  6578.0
     99.2000	  6629.0	  6629.9
     99.2500	  6654.0	  6684.5
     99.3000	  6778.0	  6735.9
     99.3500	  6816.0	  6782.3
     99.4000	  6902.0	  6830.8
     99.4500	  6857.0	  6894.2
     99.5000	  6862.0	  6982.6
     99.5500	  7087.0	  7094.4
     99.6000	  7070.0	  7212.8
     99.6500	  7235.0	  7294.6
     99.7000	  7102.0	  7311.8
     99.7500	  7055.0	  7264.8
     99.8000	  6922.0	  7182.0
     99.8500	  6943.0	  7100.8
     99.9000	  6972.0	  7053.2
     99.9500	  7006.0	  7052.7
    100.0000	  7097.0	  7107.9
    100.0500	  7164.0	  7219.0
    100.1000	  7293.0	  7377.0
    100.1500	  7415.0	  7552.9
    100.2000	  7609.0	  7690.8
    100.2500	  7512.0	  7732.5
    100.3000	  7310.0	  7673.2
    100.3500	  7240.0	  7572.3
    100.4000	  7327.0	  7492.4
    100.4500	  7386.0	  7459.6
    100.5000	  7237.0	  7464.0
    100.5500	  7196.0	  7475.7
    100.6000	  7379.0	  7457.3
    100.6500	  7265.0	  7400.9
    100.7000	  7315.0	  7330.0
    100.7500	  7316.0	  7271.8
    100.8000	  7304.0	  7228.8
    100.8500	  7137.0	  7190.7
    100.9000	  7144.0	  7148.6
    100.9500	  7084.0	  7119.5
    101.0000	  7211.0	  7113.6
    101.0500	  7276.0	  7125.4
    101.1000	  7313.0	  7137.8
    101.1500	  7349.0	  7145.4
    101.2000	  7232.0	  7165.7
    101.2500	  7294.0	  7221.4
    101.3000	  7594.0	  7322.9
    101.3500	  7687.0	  7460.5
    101.4000	  7736.0	  7602.1
    101.4500	  7661.0	  7705.3
    101.5000	  7898.0	  7750.3
    101.5500	  7815.0	  7748.4
    101.6000	  7796.0	  7713.7
    101.6500	  7669.0	  7639.4
    101.7000	  7632.0	  7531.5
    101.7500	  7558.0	  7421.0
    101.8000	  7394.0	  7343.3
    101.8500	  7290.0	  7303.0
    101.9000	  7134.0	  7288.3
    101.9500	  7184.0	  7276.8
    102.0000	  7101.0	  7252.1
    102.0500	  7115.0	  7207.8
    102.1000	  7141.0	  7138.4
    102.1500	  7006.0	  7044.9
    102.2000	  6989.0	  6940.6
    102.2500	  6926.0	  6847.1
    102.3000	  6914.0	  6776.2
    102.3500	  6765.0	  6732.5
    102.4000	  6706.0	  6715.0
    102.4500	  6680.0	  6720.1
    102.5000	  6606.0	  6743.3
    102.5500	  6790.0	  6787.8
    102.6000	  6959.0	  6857.2
    102.6500	  7080.0	  6957.5
    102.7000	  7204.0	  7080.1
    102.7500	  7370.0	  7206.5
    102.8000	  7508.0	  7299.2
    102.8500	  7368.0	  7319.1
    102.9000	  7485.0	  7270.2
    102.9500	  7404.0	  7191.5
    103.0000	  7148.0	  7126.4
    103.0500	  6979.0	  7082.1
    103.1000	  6854.0	  7038.1
    103.1500	  6831.0	  6969.3
    103.2000	  6776.0	  6872.3
    103.2500	  6690.0	  6768.0
    103.3000	  6700.0	  6676.3
    103.3500	  6604.0	  6604.4
    103.4000	  6530.0	  6553.1
    103.4500	  6472.0	  6517.4
    103.5000	  6452.0	  6503.3
    103.5500	  6420.0	  6506.4
    103.6000	  6403.0	  6525.8
    103.6500	  6494.0	  6561.8
    103.7000	  6677.0	  6616.8
    103.7500	  6706.0	  6687.7
    103.8000	  6891.0	  6783.1
    103.8500	  7080.0	  6914.0
    103.9000	  7201.0	  7078.4
    103.9500	  7329.0	  7261.8
    104.0000	  7525.0	  7426.8
    104.0500	  7478.0	  7511.9
    104.1000	  7395.0	  7469.8
    104.1500	  7298.0	  7315.2
    104.2000	  7227.0	  7112.7
    104.2500	  6875.0	  6920.2
    104.3000	  6708.0	  6762.0
    104.3500	  6646.0	  6644.4
    104.4000	  6664.0	  6561.4
    104.4500	  6349.0	  6508.6
    104.5000	  6377.0	  6464.5
    104.5500	  6437.0	  6436.6
    104.6000	  6522.0	  6424.9
    104.6500	  6535.0	  6427.9
    104.7000	  6402.0	  6448.9
    104.7500	  6455.0	  6493.6
    104.8000	  6634.0	  6560.9
    104.8500	  6713.0	  6648.7
    104.9000	  6657.0	  6750.1
    104.9500	  6694.0	  6843.3
    105.0000	  6715.0	  6902.4
    105.0500	  6704.0	  6910.8
    105.1000	  6771.0	  6867.4
    105.1500	  6816.0	  6793.0
    105.2000	  6770.0	  6718.6
    105.2500	  6666.0	  6671.5
    105.3000	  6705.0	  6657.7
    105.3500	  6715.0	  6667.0
    105.4000	  6810.0	  6680.7
    105.4500	  6748.0	  6665.2
    105.5000	  6609.0	  6616.4
    105.5500	  6570.0	  6553.3
    105.6000	  6567.0	  6502.8
    105.6500	  6417.0	  6482.1
    105.7000	  6488.0	  6496.2
    105.7500	  6418.0	  6540.7
    105.8000	  6315.0	  6602.1
    105.8500	  6402.0	  6677.2
    105.9000	  6429.0	  6727.8
    105.9500	  6551.0	  6743.5
    106.0000	  6672.0	  6735.7
    106.0500	  6802.0	  6733.2
    106.1000	  6880.0	  6760.0
    106.1500	  6927.0	  6830.9
    106.2000	  7120.0	  6931.9
    106.2500	  7275.0	  7030.3
    106.3000	  7168.0	  7077.1
    106.3500	  7255.0	  7036.2
    106.4000	  7249.0	  6921.1
    106.4500	  6905.0	  6780.8
    106.5000	  6798.0	  6659.0
    106.5500	  6760.0	  6575.7
    106.6000	  6749.0	  6535.7
    106.6500	  6759.0	  6539.1
    106.7000	  6831.0	  6585.9
    106.7500	  6910.0	  6677.7
    106.8000	  6971.0	  6816.3
    106.8500	  7066.0	  6997.9
    106.9000	  7345.0	  7202.4
    106.9500	  7289.0	  7381.8
    107.0000	  7239.0	  7472.3
    107.0500	  7103.0	  7441.9
    107.1000	  7066.0	  7329.9
    107.1500	  7084.0	  7206.9
    107.2000	  7206.0	  7120.2
    107.2500	  7004.0	  7078.3
    107.3000	  6974.0	  7059.8
    107.3500	  6925.0	  7032.6
    107.4000	  6887.0	  6993.1
    107.4500	  6941.0	  6955.8
    107.5000	  6974.0	  6947.9
    107.5500	  7039.0	  6982.8
    107.6000	  7144.0	  7067.5
    107.6500	  7247.0	  7201.7
    107.7000	  7381.0	  7374.3
    107.7500	  7351.0	  7551.9
    107.8000	  7510.0	  7686.4
    107.8500	  7580.0	  7748.5
    107.9000	  7558.0	  7762.0
    107.9500	  7851.0	  7784.0
    108.0000	  7942.0	  7854.1
    108.0500	  8303.0	  7971.8
    108.1000	  8318.0	  8088.4
    108.1500	  8072.0	  8140.0
    108.2000	  8054.0	  8086.0
    108.2500	  7815.0	  7929.3
    108.3000	  7668.0	  7711.8
    108.3500	  7307.0	  7494.8
    108.4000	  7148.0	  7316.0
    108.4500	  7195.0	  7198.7
    108.5000	  7022.0	  7148.7
    108.5500	  7157.0	  7166.5
    108.6000	  7152.0	  7243.4
    108.6500	  7237.0	  7352.1
    108.7000	  7194.0	  7436.1
    108.7500	  7286.0	  7432.0
    108.8000	  7208.0	  7311.6
    108.8500	  6982.0	  7118.8
    108.9000	  6815.0	  6913.5
    108.9500	  6728.0	  6733.7
    109.0000	  6697.0	  6591.8
    109.0500	  6544.0	  6483.5
    109.1000	  6443.0	  6404.0
    109.1500	  6274.0	  6345.8
    109.2000	  6333.0	  6305.5
    109.2500	  6254.0	  6277.3
    109.3000	  6145.0	  6261.9
    109.3500	  6237.0	  6250.5
    109.4000	  6178.0	  6248.9
    109.4500	  6273.0	  6258.9
    109.5000	  6375.0	  6278.6
    109.5500	  6326.0	  6311.5
    109.6000	  6416.0	  6360.8
    109.6500	  6349.0	  6425.5
    109.7000	  6338.0	  6503.0
    109.7500	  6416.0	  6578.7
    109.8000	  6427.0	  6621.1
    109.8500	  6349.0	  6606.4
    109.9000	  6321.0	  6540.4
    109.9500	  6340.0	  6452.4
    110.0000	  6512.0	  6368.8
    110.0500	  6447.0	  6301.8
    110.1000	  6315.0	  6254.0
    110.1500	  6413.0	  6224.2
    110.2000	  6314.0	  6210.4
    110.2500	  6275.0	  6210.8
    110.3000	  6333.0	  6221.9
    110.3500	  6474.0	  6235.6
    110.4000	  6499.0	  6250.0
    110.4500	  6404.0	  6251.3
    110.5000	  6386.0	  6238.5
    110.5500	  6382.0	  6220.6
    110.6000	  6341.0	  6207.7
    110.6500	  6273.0	  6206.3
    110.7000	  6462.0	  6218.2
    110.7500	  6502.0	  6248.0
    110.8000	  6489.0	  6287.6
    110.8500	  6488.0	  6331.6
    110.9000	  6419.0	  6369.5
    110.9500	  6299.0	  6384.2
    111.0000	  6348.0	  6382.7
    111.0500	  6514.0	  6382.7
    111.1000	  6542.0	  6392.4
    111.1500	  6413.0	  6417.6
    111.2000	  6480.0	  6461.5
    111.2500	  6411.0	  6516.8
    111.3000	  6475.0	  6572.0
    111.3500	  6620.0	  6618.8
    111.4000	  6505.0	  6649.8
    111.4500	  6513.0	  6640.5
    111.5000	  6529.0	  6595.4
    111.5500	  6667.0	  6534.4
    111.6000	  6613.0	  6479.2
    111.6500	  6425.0	  6442.8
    111.7000	  6428.0	  6430.6
    111.7500	  6412.0	  6437.0
    111.8000	  6633.0	  6454.3
    111.8500	  6558.0	  6479.9
    111.9000	  6520.0	  6517.8
    111.9500	  6570.0	  6578.5
    112.0000	  6694.0	  6670.6
    112.0500	  6867.0	  6795.3
    112.1000	  7049.0	  6943.0
    112.1500	  7161.0	  7082.6
    112.2000	  7354.0	  7182.9
    112.2500	  7305.0	  7208.1
    112.3000	  7150.0	  7163.6
    112.3500	  7084.0	  7079.9
    112.4000	  7021.0	  6982.8
    112.4500	  6800.0	  6881.6
    112.5000	  6752.0	  6779.4
    112.5500	  6563.0	  6677.9
    112.6000	  6600.0	  6587.3
    112.6500	  6534.0	  6515.9
    112.7000	  6416.0	  6470.4
    112.7500	  6323.0	  6451.6
    112.8000	  6401.0	  6460.6
    112.8500	  6338.0	  6492.6
    112.9000	  6226.0	  6535.2
    112.9500	  6347.0	  6567.8
    113.0000	  6354.0	  6571.1
    113.0500	  6363.0	  6542.6
    113.1000	  6384.0	  6503.1
    113.1500	  6521.0	  6449.9
    113.2000	  6398.0	  6395.7
    113.2500	  6429.0	  6338.5
    113.3000	  6353.0	  6283.0
    113.3500	  6331.0	  6230.3
    113.4000	  6197.0	  6185.1
    113.4500	  6100.0	  6144.3
    113.5000	  6175.0	  6115.4
    113.5500	  6229.0	  6096.8
    113.6000	  6092.0	  6091.4
    113.6500	  6101.0	  6091.6
    113.7000	  6199.0	  6100.8
    113.7500	  6147.0	  6119.1
    113.8000	  6261.0	  6147.5
    113.8500	  6157.0	  6187.5
    113.9000	  6299.0	  6240.8
    113.9500	  6325.0	  6311.7
    114.0000	  6348.0	  6403.4
    114.0500	  6423.0	  6520.2
    114.1000	  6726.0	  6667.1
    114.1500	  6906.0	  6848.5
    114.2000	  6983.0	  7061.3
    114.2500	  7214.0	  7290.1
    114.3000	  7392.0	  7499.7
    114.3500	  7647.0	  7667.2
    114.4000	  7655.0	  7792.9
    114.4500	  7951.0	  7884.0
    114.5000	  7907.0	  7940.5
    114.5500	  7895.0	  7966.7
    114.6000	  8058.0	  7974.8
    114.6500	  7913.0	  7977.7
    114.7000	  7933.0	  7991.5
    114.7500	  7907.0	  8025.8
    114.8000	  8034.0	  8064.7
    114.8500	  7912.0	  8083.3
    114.9000	  7939.0	  8060.3
    114.9500	  7800.0	  7969.4
    115.0000	  7502.0	  7781.0
    115.0500	  7390.0	  7504.6
    115.1000	  7243.0	  7197.3
    115.1500	  7028.0	  6915.1
    115.2000	  6993.0	  6684.5
    115.2500	  6595.0	  6507.1
    115.3000	  6617.0	  6374.7
    115.3500	  6508.0	  6277.4
    115.4000	  6375.0	  6203.7
    115.4500	  6276.0	  6143.9
    115.5000	  6068.0	  6093.7
    115.5500	  5967.0	  6055.4
    115.6000	  6229.0	  6033.4
    115.6500	  6193.0	  6026.0
    115.7000	  6167.0	  6032.9
    115.7500	  6215.0	  6048.7
    115.8000	  6142.0	  6078.0
    115.8500	  6216.0	  6117.1
    115.9000	  6152.0	  6154.4
    115.9500	  6262.0	  6192.3
    116.0000	  6173.0	  6231.0
    116.0500	  6161.0	  6276.9
    116.1000	  6146.0	  6327.1
    116.1500	  6222.0	  6372.8
    116.2000	  6311.0	  6409.9
    116.2500	  6399.0	  6447.7
    116.3000	  6349.0	  6482.8
    116.3500	  6427.0	  6520.0
    116.4000	  6489.0	  6563.6
    116.4500	  6584.0	  6628.3
    116.5000	  6704.0	  6737.2
    116.5500	  6936.0	  6899.8
    116.6000	  7254.0	  7124.9
    116.6500	  7240.0	  7389.8
    116.7000	  7506.0	  7629.3
    116.7500	  7518.0	  7755.9
    116.8000	  7599.0	  7713.1
    116.8500	  7377.0	  7538.9
    116.9000	  7299.0	  7316.6
    116.9500	  7061.0	  7124.1
    117.0000	  7122.0	  6991.3
    117.0500	  7006.0	  6915.4
    117.1000	  6840.0	  6882.7
    117.1500	  6758.0	  6875.4
    117.2000	  6700.0	  6867.7
    117.2500	  6672.0	  6824.6
    117.3000	  6483.0	  6729.0
    117.3500	  6564.0	  6579.3
    117.4000	  6345.0	  6416.6
    117.4500	  6173.0	  6272.1
    117.5000	  6138.0	  6159.8
    117.5500	  6055.0	  6080.9
    117.6000	  6010.0	  6032.0
    117.6500	  6073.0	  6010.2
    117.7000	  6089.0	  6013.8
    117.7500	  6003.0	  6041.5
    117.8000	  6178.0	  6101.4
    117.8500	  6116.0	  6171.7
    117.9000	  6166.0	  6236.6
    117.9500	  6211.0	  6287.8
    118.0000	  6350.0	  6307.6
    118.0500	  6370.0	  6299.6
    118.1000	  6412.0	  6272.0
    118.1500	  6474.0	  6232.9
    118.2000	  6458.0	  6194.5
    118.2500	  6453.0	  6165.8
    118.3000	  6486.0	  6162.4
    118.3500	  6361.0	  6184.5
    118.4000	  6376.0	  6227.5
    118.4500	  6394.0	  6281.0
    118.5000	  6488.0	  6341.5
    118.5500	  6474.0	  6401.8
    118.6000	  6598.0	  6461.6
    118.6500	  6637.0	  6537.9
    118.7000	  6551.0	  6614.2
    118.7500	  6598.0	  6661.7
    118.8000	  6588.0	  6657.2
    118.8500	  6486.0	  6597.9
    118.9000	  6447.0	  6512.9
    118.9500	  6468.0	  6430.5
    119.0000	  6434.0	  6367.5
    119.0500	  6531.0	  6330.8
    119.1000	  6313.0	  6329.9
    119.1500	  6353.0	  6342.4
    119.2000	  6435.0	  6360.5
    119.2500	  6362.0	  6383.1
    119.3000	  6379.0	  6409.7
    119.3500	  6531.0	  6443.6
    119.4000	  6522.0	  6490.5
    119.4500	  6617.0	  6557.1
    119.5000	  6650.0	  6645.5
    119.5500	  6861.0	  6745.7
    119.6000	  6745.0	  6832.4
    119.6500	  6688.0	  6882.4
    119.7000	  6889.0	  6893.6
    119.7500	  7057.0	  6892.0
    119.8000	  7054.0	  6910.7
    119.8500	  7094.0	  6973.4
    119.9000	  7212.0	  7085.8
    119.9500	  7356.0	  7239.2
    120.0000	  7450.0	  7402.9
    120.0500	  7737.0	  7528.2
    120.1000	  7628.0	  7581.4
    120.1500	  7690.0	  7566.1
    120.2000	  7667.0	  7523.9
    120.2500	  7625.0	  7491.7
    120.3000	  7547.0	  7481.3
    120.3500	  7583.0	  7477.1
    120.4000	  7532.0	  7473.2
    120.4500	  7514.0	  7464.0
    120.5000	  7366.0	  7474.1
    120.5500	  7320.0	  7500.7
    120.6000	  7350.0	  7538.2
    120.6500	  7296.0	  7564.6
    120.7000	  7397.0	  7547.5
    120.7500	  7316.0	  7483.8
    120.8000	  7270.0	  7400.2
    120.8500	  7261.0	  7331.5
    120.9000	  7418.0	  7302.7
    120.9500	  7417.0	  7322.8
    121.0000	  7475.0	  7394.1
    121.0500	  7600.0	  7511.5
    121.1000	  7596.0	  7638.1
    121.1500	  7621.0	  7719.3
    121.2000	  7894.0	  7706.8
    121.2500	  7580.0	  7597.5
    121.3000	  7373.0	  7436.0
    121.3500	  7239.0	  7275.5
    121.4000	  7139.0	  7148.0
    121.4500	  7048.0	  7063.9
    121.5000	  6869.0	  7023.5
    121.5500	  6872.0	  7021.8
    121.6000	  6794.0	  7060.1
    121.6500	  7044.0	  7136.5
    121.7000	  7306.0	  7253.3
    121.7500	  7363.0	  7405.1
    121.8000	  7615.0	  7579.1
    121.8500	  7736.0	  7743.0
    121.9000	  7792.0	  7862.5
    121.9500	  7805.0	  7923.3
    122.0000	  7820.0	  7927.4
    122.0500	  7853.0	  7876.6
    122.1000	  7669.0	  7783.2
    122.1500	  7532.0	  7667.1
    122.2000	  7388.0	  7551.6
    122.2500	  7398.0	  7453.2
    122.3000	  7194.0	  7379.8
    122.3500	  7183.0	  7340.5
    122.4000	  7088.0	  7324.8
    122.4500	  7350.0	  7337.8
    122.5000	  7347.0	  7382.0
    122.5500	  7388.0	  7459.2
    122.6000	  7243.0	  7576.5
    122.6500	  7305.0	  7733.0
    122.7000	  7636.0	  7921.6
    122.7500	  8003.0	  8131.6
    122.8000	  8224.0	  8359.6
    122.8500	  8577.0	  8617.7
    122.9000	  9020.0	  8926.8
    122.9500	  9319.0	  9286.2
    123.0000	  9713.0	  9643.4
    123.0500	  9802.0	  9894.8
    123.1000	  9690.0	  9935.2
    123.1500	  9731.0	  9732.0
    123.2000	  9313.0	  9350.3
    123.2500	  8821.0	  8902.7
    123.3000	  8341.0	  8480.0
    123.3500	  8056.0	  8127.2
    123.4000	  7760.0	  7851.4
    123.4500	  7465.0	  7642.9
    123.5000	  7144.0	  7487.5
    123.5500	  7075.0	  7378.1
    123.6000	  6994.0	  7305.5
    123.6500	  6997.0	  7266.2
    123.7000	  7205.0	  7256.2
    123.7500	  7160.0	  7272.0
    123.8000	  7027.0	  7304.0
    123.8500	  7153.0	  7336.0
    123.9000	  7230.0	  7351.9
    123.9500	  7332.0	  7337.5
    124.0000	  7378.0	  7313.3
    124.0500	  7613.0	  7291.3
    124.1000	  7582.0	  7282.1
    124.1500	  7599.0	  7288.3
    124.2000	  7426.0	  7307.1
    124.2500	  7472.0	  7340.5
    124.3000	  7469.0	  7379.1
    124.3500	  7681.0	  7403.7
    124.4000	  7702.0	  7402.9
    124.4500	  7523.0	  7374.6
    124.5000	  7387.0	  7335.3
    124.5500	  7484.0	  7305.1
    124.6000	  7351.0	  7294.6
    124.6500	  7406.0	  7303.7
    124.7000	  7430.0	  7318.8
    124.7500	  7353.0	  7324.4
    124.8000	  7131.0	  7314.6
    124.8500	  7307.0	  7295.1
    124.9000	  7377.0	  7274.9
    124.9500	  7260.0	  7256.3
    125.0000	  7253.0	  7233.3
    125.0500	  7165.0	  7200.5
    125.1000	  7240.0	  7154.4
    125.1500	  7204.0	  7116.2
    125.2000	  7284.0	  7088.1
    125.2500	  7228.0	  7073.2
    125.3000	  7267.0	  7070.6
    125.3500	  7130.0	  7078.4
    125.4000	  7283.0	  7097.0
    125.4500	  7208.0	  7127.5
    125.5000	  7355.0	  7172.7
    125.5500	  7454.0	  7235.2
    125.6000	  7591.0	  7304.4
    125.6500	  7528.0	  7373.3
    125.7000	  7365.0	  7431.0
    125.7500	  7442.0	  7467.5
    125.8000	  7547.0	  7476.4
    125.8500	  7401.0	  7459.0
    125.9000	  7563.0	  7438.7
    125.9500	  7540.0	  7429.0
    126.0000	  7553.0	  7438.5
    126.0500	  7592.0	  7476.5
    126.1000	  7827.0	  7537.8
    126.1500	  7662.0	  7600.2
    126.2000	  7789.0	  7651.1
    126.2500	  7841.0	  7683.2
    126.3000	  7913.0	  7705.6
    126.3500	  8037.0	  7732.2
    126.4000	  8079.0	  7773.0
    126.4500	  8139.0	  7823.5
    126.5000	  8252.0	  7865.5
    126.5500	  8149.0	  7862.2
    126.6000	  8234.0	  7800.7
    126.6500	  7978.0	  7690.6
    126.7000	  7727.0	  7559.5
    126.7500	  7472.0	  7434.8
    126.8000	  7490.0	  7325.1
    126.8500	  7388.0	  7239.9
    126.9000	  7123.0	  7174.3
    126.9500	  6975.0	  7124.3
    127.0000	  6904.0	  7086.8
    127.0500	  6944.0	  7056.7
    127.1000	  6858.0	  7024.5
    127.1500	  6833.0	  7006.2
    127.2000	  6825.0	  6967.2
    127.2500	  6744.0	  6937.9
    127.3000	  6868.0	  6913.6
    127.3500	  6856.0	  6897.1
    127.4000	  6719.0	  6884.9
    127.4500	  6776.0	  6875.4
    127.5000	  6693.0	  6870.4
    127.5500	  6764.0	  6868.8
    127.6000	  6818.0	  6868.6
    127.6500	  6807.0	  6869.9
    127.7000	  6775.0	  6871.9
    127.7500	  6690.0	  6873.2
    127.8000	  6726.0	  6877.9
    127.8500	  6909.0	  6889.0
    127.9000	  6809.0	  6906.7
    127.9500	  6720.0	  6928.6
    128.0000	  6646.0	  6948.9
    128.0500	  6597.0	  6970.1
    128.1000	  6734.0	  6987.5
    128.1500	  6851.0	  7000.7
    128.2000	  6852.0	  7006.2
    128.2500	  6945.0	  7000.6
    128.3000	  6776.0	  6984.3
    128.3500	  6851.0	  6966.7
    128.4000	  6798.0	  6954.1
    128.4500	  6904.0	  6952.7
    128.5000	  6740.0	  6962.4
    128.5500	  6911.0	  6985.6
    128.6000	  7012.0	  7013.2
    128.6500	  6969.0	  7036.2
    128.7000	  6991.0	  7049.8
    128.7500	  7137.0	  7056.8
    128.8000	  7193.0	  7065.8
    128.8500	  7113.0	  7082.4
    128.9000	  7097.0	  7100.4
    128.9500	  7196.0	  7108.4
    129.0000	  7142.0	  7087.0
    129.0500	  7022.0	  7029.5
    129.1000	  7049.0	  6945.2
    129.1500	  6958.0	  6852.6
    129.2000	  6876.0	  6765.3
    129.2500	  6755.0	  6696.5
    129.3000	  6699.0	  6641.8
    129.3500	  6835.0	  6602.2
    129.4000	  6579.0	  6576.2
    129.4500	  6655.0	  6560.1
    129.5000	  6673.0	  6553.3
    129.5500	  6567.0	  6558.0
    129.6000	  6774.0	  6592.0
    129.6500	  6665.0	  6637.4
    129.7000	  6736.0	  6696.1
    129.7500	  6875.0	  6771.5
    129.8000	  6921.0	  6861.9
    129.8500	  6997.0	  6966.9
    129.9000	  7059.0	  7083.7
    129.9500	  7103.0	  7202.3
    130.0000	  7339.0	  7304.3
    130.0500	  7607.0	  7377.8
    130.1000	  7386.0	  7410.1
    130.1500	  7381.0	  7405.9
    130.2000	  7420.0	  7379.6
    130.2500	  7254.0	  7354.1
    130.3000	  7438.0	  7346.0
    130.3500	  7332.0	  7367.6
    130.4000	  7352.0	  7423.3
    130.4500	  7516.0	  7512.3
    130.5000	  7577.0	  7637.1
    130.5500	  7693.0	  7782.5
    130.6000	  7932.0	  7926.2
    130.6500	  8047.0	  8038.4
    130.7000	  8118.0	  8100.0
    130.7500	  8241.0	  8114.0
    130.8000	  8337.0	  8098.8
    130.8500	  8220.0	  8071.9
    130.9000	  7923.0	  8053.2
    130.9500	  8025.0	  8039.9
    131.0000	  8031.0	  8024.6
    131.0500	  8020.0	  7996.1
    131.1000	  7932.0	  7942.3
    131.1500	  7849.0	  7864.4
    131.2000	  7867.0	  7776.0
    131.2500	  7841.0	  7694.0
    131.3000	  7395.0	  7627.4
    131.3500	  7404.0	  7580.4
    131.4000	  7313.0	  7536.6
    131.4500	  7344.0	  7497.1
    131.5000	  7491.0	  7463.2
    131.5500	  7563.0	  7438.7
    131.6000	  7581.0	  7425.2
    131.6500	  7646.0	  7422.4
    131.7000	  7538.0	  7430.9
    131.7500	  7750.0	  7454.2
    131.8000	  7659.0	  7497.8
    131.8500	  7527.0	  7565.9
    131.9000	  7739.0	  7657.9
    131.9500	  7823.0	  7764.9
    132.0000	  7913.0	  7869.1
    132.0500	  8060.0	  7952.2
    132.1000	  8011.0	  8001.3
    132.1500	  8029.0	  8022.2
    132.2000	  7912.0	  8024.7
    132.2500	  7808.0	  8031.5
    132.3000	  7712.0	  8040.8
    132.3500	  7796.0	  8049.1
    132.4000	  7682.0	  8040.2
    132.4500	  7800.0	  7999.6
    132.5000	  7625.0	  7927.2
    132.5500	  7647.0	  7829.1
    132.6000	  7678.0	  7725.8
    132.6500	  7608.0	  7633.1
    132.7000	  7478.0	  7562.7
    132.7500	  7503.0	  7515.1
    132.8000	  7558.0	  7487.2
    132.8500	  7457.0	  7474.8
    132.9000	  7399.0	  7474.7
    132.9500	  7430.0	  7484.7
    133.0000	  7600.0	  7498.1
    133.0500	  7530.0	  7505.9
    133.1000	  7524.0	  7496.8
    133.1500	  7528.0	  7467.5
    133.2000	  7381.0	  7416.0
    133.2500	  7309.0	  7348.7
    133.3000	  7277.0	  7275.5
    133.3500	  7131.0	  7206.0
    133.4000	  7145.0	  7149.0
    133.4500	  7226.0	  7096.5
    133.5000	  6963.0	  7058.3
    133.5500	  7042.0	  7030.2
    133.6000	  6926.0	  7013.5
    133.6500	  6834.0	  7004.0
    133.7000	  6824.0	  7003.3
    133.7500	  6837.0	  7007.8
    133.8000	  7034.0	  7021.9
    133.8500	  7177.0	  7046.8
    133.9000	  7170.0	  7083.5
    133.9500	  7175.0	  7133.9
    134.0000	  7375.0	  7194.1
    134.0500	  7305.0	  7261.0
    134.1000	  7482.0	  7326.6
    134.1500	  7530.0	  7381.8
    134.2000	  7571.0	  7420.8
    134.2500	  7537.0	  7443.8
    134.3000	  7551.0	  7456.6
    134.3500	  7765.0	  7465.7
    134.4000	  7671.0	  7476.8
    134.4500	  7767.0	  7487.1
    134.5000	  7812.0	  7495.5
    134.5500	  7739.0	  7497.3
    134.6000	  7630.0	  7487.9
    134.6500	  7584.0	  7474.7
    134.7000	  7420.0	  7455.4
    134.7500	  7419.0	  7433.4
    134.8000	  7354.0	  7411.8
    134.8500	  7343.0	  7397.1
    134.9000	  7538.0	  7398.3
    134.9500	  7373.0	  7411.2
    135.0000	  7481.0	  7437.8
    135.0500	  7423.0	  7476.5
    135.1000	  7502.0	  7517.0
    135.1500	  7538.0	  7545.1
    135.2000	  7379.0	  7571.8
    135.2500	  7498.0	  7580.2
    135.3000	  7324.0	  7589.2
    135.3500	  7426.0	  7597.3
    135.4000	  7528.0	  7599.0
    135.4500	  7386.0	  7589.3
    135.5000	  7758.0	  7565.5
    135.5500	  7530.0	  7530.6
    135.6000	  7512.0	  7496.6
    135.6500	  7404.0	  7457.0
    135.7000	  7426.0	  7421.9
    135.7500	  7454.0	  7389.9
    135.8000	  7264.0	  7371.4
    135.8500	  7257.0	  7357.8
    135.9000	  7174.0	  7350.0
    135.9500	  7267.0	  7344.7
    136.0000	  7174.0	  7345.0
    136.0500	  7174.0	  7349.8
    136.1000	  7251.0	  7362.7
    136.1500	  7350.0	  7384.1
    136.2000	  7375.0	  7412.1
    136.2500	  7316.0	  7451.3
    136.3000	  7425.0	  7505.0
    136.3500	  7491.0	  7574.0
    136.4000	  7736.0	  7656.4
    136.4500	  7942.0	  7740.3
    136.5000	  7812.0	  7809.6
    136.5500	  7913.0	  7843.2
    136.6000	  7737.0	  7833.6
    136.6500	  7834.0	  7786.4
    136.7000	  7776.0	  7718.1
    136.7500	  7738.0	  7647.5
    136.8000	  7612.0	  7585.8
    136.8500	  7581.0	  7543.7
    136.9000	  7540.0	  7525.6
    136.9500	  7417.0	  7528.3
    137.0000	  7525.0	  7550.2
    137.0500	  7523.0	  7587.7
    137.1000	  7578.0	  7638.1
    137.1500	  7559.0	  7703.5
    137.2000	  7780.0	  7781.2
    137.2500	  7816.0	  7870.6
    137.3000	  7975.0	  7972.2
    137.3500	  8137.0	  8084.0
    137.4000	  8267.0	  8197.8
    137.4500	  8187.0	  8301.1
    137.5000	  8263.0	  8382.0
    137.5500	  8359.0	  8426.0
    137.6000	  8371.0	  8430.6
    137.6500	  8355.0	  8403.8
    137.7000	  8368.0	  8342.4
    137.7500	  8134.0	  8258.6
    137.8000	  8087.0	  8157.8
    137.8500	  8014.0	  8045.1
    137.9000	  7881.0	  7924.8
    137.9500	  7908.0	  7807.6
    138.0000	  7777.0	  7697.7
    138.0500	  7673.0	  7603.6
    138.1000	  7557.0	  7524.8
    138.1500	  7614.0	  7462.9
    138.2000	  7716.0	  7415.5
    138.2500	  7780.0	  7380.2
    138.3000	  7654.0	  7353.9
    138.3500	  7511.0	  7334.7
    138.4000	  7624.0	  7320.9
    138.4500	  7758.0	  7313.5
    138.5000	  7830.0	  7314.2
    138.5500	  7780.0	  7326.3
    138.6000	  7622.0	  7352.5
    138.6500	  7577.0	  7393.6
    138.7000	  7714.0	  7447.9
    138.7500	  7740.0	  7510.0
    138.8000	  7854.0	  7569.6
    138.8500	  7843.0	  7617.0
    138.9000	  7784.0	  7640.9
    138.9500	  7803.0	  7640.7
    139.0000	  7604.0	  7621.1
    139.0500	  7589.0	  7589.4
    139.1000	  7381.0	  7550.7
    139.1500	  7378.0	  7508.2
    139.2000	  7578.0	  7466.1
    139.2500	  7544.0	  7427.0
    139.3000	  7362.0	  7392.9
    139.3500	  7302.0	  7368.4
    139.4000	  7155.0	  7355.8
    139.4500	  7264.0	  7346.9
    139.5000	  7282.0	  7340.0
    139.5500	  7185.0	  7334.9
    139.6000	  7099.0	  7329.6
    139.6500	  7171.0	  7316.7
    139.7000	  7100.0	  7309.9
    139.7500	  7341.0	  7311.2
    139.8000	  7332.0	  7324.9
    139.8500	  7210.0	  7349.8
    139.9000	  7259.0	  7384.5
    139.9500	  7180.0	  7426.0
    140.0000	  7316.0	  7470.9
    140.0500	  7273.0	  7516.2
    140.1000	  7163.0	  7560.9
    140.1500	  7100.0	  7606.6
    140.2000	  7285.0	  7655.2
    140.2500	  7401.0	  7716.4
    140.3000	  7396.0	  7793.1
    140.3500	  7486.0	  7889.7
    140.4000	  7738.0	  8009.7
    140.4500	  7990.0	  8157.4
    140.5000	  8114.0	  8327.5
    140.5500	  8454.0	  8522.5
    140.6000	  8608.0	  8732.2
    140.6500	  9084.0	  8950.6
    140.7000	  9139.0	  9171.4
    140.7500	  9374.0	  9380.4
    140.8000	 10012.0	  9564.7
    140.8500	 10134.0	  9707.2
    140.9000	  9996.0	  9787.6
    140.9500	 10014.0	  9792.3
    141.0000	 10244.0	  9719.6
    141.0500	  9923.0	  9581.8
    141.1000	  9698.0	  9405.7
    141.1500	  9419.0	  9220.8
    141.2000	  9489.0	  9054.5
    141.2500	  9112.0	  8922.2
    141.3000	  8791.0	  8827.0
    141.3500	  8863.0	  8759.6
    141.4000	  8730.0	  8703.4
    141.4500	  8631.0	  8641.0
    141.5000	  8503.0	  8557.7
    141.5500	  8137.0	  8447.6
    141.6000	  8204.0	  8314.1
    141.6500	  7981.0	  8166.3
    141.7000	  7806.0	  8013.4
    141.7500	  7735.0	  7862.7
    141.8000	  7905.0	  7714.8
    141.8500	  7569.0	  7583.7
    141.9000	  7539.0	  7467.6
    141.9500	  7315.0	  7368.1
    142.0000	  7230.0	  7283.1
    142.0500	  7253.0	  7208.9
    142.1000	  7068.0	  7141.0
    142.1500	  7150.0	  7075.5
    142.2000	  6854.0	  7011.3
    142.2500	  6941.0	  6949.9
    142.3000	  6797.0	  6894.5
    142.3500	  6897.0	  6879.9
    142.4000	  6893.0	  6875.3
    142.4500	  6960.0	  6879.4
    142.5000	  6799.0	  6889.9
    142.5500	  6838.0	  6902.0
    142.6000	  6854.0	  6913.4
    142.6500	  7042.0	  6922.2
    142.7000	  7077.0	  6930.7
    142.7500	  6960.0	  6941.7
    142.8000	  6999.0	  6956.4
    142.8500	  6921.0	  6981.7
    142.9000	  7041.0	  7015.6
    142.9500	  7014.0	  7053.0
    143.0000	  6824.0	  7098.0
    143.0500	  6992.0	  7142.5
    143.1000	  7113.0	  7182.9
    143.1500	  7194.0	  7219.8
    143.2000	  7226.0	  7253.7
    143.2500	  7324.0	  7282.1
    143.3000	  7250.0	  7313.6
    143.3500	  7214.0	  7347.8
    143.4000	  7284.0	  7384.9
    143.4500	  7307.0	  7423.9
    143.5000	  7271.0	  7464.5
    143.5500	  7619.0	  7507.6
    143.6000	  7578.0	  7555.2
    143.6500	  7731.0	  7609.4
    143.7000	  7744.0	  7670.3
    143.7500	  7666.0	  7734.5
    143.8000	  7934.0	  7795.0
    143.8500	  8130.0	  7843.6
    143.9000	  8067.0	  7870.3
    143.9500	  8082.0	  7868.1
    144.0000	  8291.0	  7833.5
    144.0500	  8323.0	  7771.7
    144.1000	  8304.0	  7691.2
    144.1500	  8107.0	  7603.5
    144.2000	  7737.0	  7517.7
    144.2500	  7871.0	  7440.0
    144.3000	  7650.0	  7373.8
    144.3500	  7397.0	  7318.7
    144.4000	  7345.0	  7271.2
    144.4500	  7163.0	  7237.0
    144.5000	  7154.0	  7211.5
    144.5500	  7088.0	  7193.4
    144.6000	  6987.0	  7182.2
    144.6500	  6974.0	  7176.1
    144.7000	  7048.0	  7174.2
    144.7500	  7077.0	  7175.7
    144.8000	  7129.0	  7182.1
    144.8500	  6831.0	  7191.6
    144.9000	  6820.0	  7203.9
    144.9500	  7034.0	  7201.1
    145.0000	  7211.0	  7202.5
    145.0500	  7080.0	  7205.8
    145.1000	  7302.0	  7212.9
    145.1500	  6937.0	  7223.2
    145.2000	  7000.0	  7238.8
    145.2500	  6994.0	  7257.7
    145.3000	  7165.0	  7278.5
    145.3500	  7139.0	  7301.8
    145.4000	  7325.0	  7319.9
    145.4500	  7095.0	  7334.3
    145.5000	  7152.0	  7343.1
    145.5500	  7171.0	  7347.8
    145.6000	  7258.0	  7350.5
    145.6500	  7227.0	  7353.9
    145.7000	  7394.0	  7361.2
    145.7500	  7213.0	  7372.5
    145.8000	  7557.0	  7391.8
    145.8500	  7622.0	  7418.3
    145.9000	  7533.0	  7451.5
    145.9500	  7486.0	  7489.9
    146.0000	  7713.0	  7530.7
    146.0500	  7976.0	  7570.0
    146.1000	  7864.0	  7602.2
    146.1500	  7747.0	  7622.2
    146.2000	  7845.0	  7626.1
    146.2500	  7866.0	  7612.2
    146.3000	  7715.0	  7582.1
    146.3500	  7766.0	  7539.5
    146.4000	  7556.0	  7489.6
    146.4500	  7473.0	  7436.4
    146.5000	  7389.0	  7387.0
    146.5500	  7383.0	  7343.0
    146.6000	  7237.0	  7311.5
    146.6500	  7315.0	  7278.7
    146.7000	  7327.0	  7256.0
    146.7500	  7169.0	  7234.8
    146.8000	  7135.0	  7224.3
    146.8500	  7106.0	  7212.2
    146.9000	  7139.0	  7210.2
    146.9500	  7030.0	  7212.4
    147.0000	  7237.0	  7218.5
    147.0500	  7069.0	  7229.1
    147.1000	  7014.0	  7245.6
    147.1500	  7193.0	  7267.4
    147.2000	  6898.0	  7296.1
    147.2500	  7220.0	  7330.7
    147.3000	  7437.0	  7373.4
    147.3500	  7587.0	  7421.5
    147.4000	  7408.0	  7472.3
    147.4500	  7302.0	  7515.4
    147.5000	  7349.0	  7558.2
    147.5500	  7652.0	  7590.2
    147.6000	  7748.0	  7608.7
    147.6500	  7716.0	  7614.2
    147.7000	  7839.0	  7603.0
    147.7500	  7704.0	  7586.2
    147.8000	  7565.0	  7559.4
    147.8500	  7495.0	  7527.9
    147.9000	  7688.0	  7494.2
    147.9500	  7716.0	  7460.3
    148.0000	  7662.0	  7428.5
    148.0500	  7586.0	  7398.2
    148.1000	  7605.0	  7370.8
    148.1500	  7719.0	  7344.2
    148.2000	  7442.0	  7320.3
    148.2500	  7322.0	  7295.8
    148.3000	  7515.0	  7269.3
    148.3500	  7311.0	  7239.8
    148.4000	  7211.0	  7207.5
    148.4500	  7297.0	  7173.0
    148.5000	  7375.0	  7137.8
    148.5500	  7050.0	  7103.3
    148.6000	  6958.0	  7070.6
    148.6500	  7045.0	  7040.7
    148.7000	  7048.0	  7012.2
    148.7500	  6905.0	  6988.6
    148.8000	  6812.0	  6968.0
    148.8500	  6594.0	  6950.3
    148.9000	  6755.0	  6943.8
    148.9500	  6761.0	  6939.6
    149.0000	  6690.0	  6937.4
    149.0500	  6650.0	  6937.0
    149.1000	  6726.0	  6938.4
    149.1500	  7005.0	  6941.6
    149.2000	  6723.0	  6946.3
    149.2500	  6754.0	  6951.7
    149.3000	  6721.0	  6958.0
    149.3500	  6635.0	  6965.8
    149.4000	  6618.0	  6972.7
    149.4500	  6808.0	  6971.0
    149.5000	  6760.0	  6968.9
    149.5500	  6827.0	  6966.1
    149.6000	  6704.0	  6962.6
    149.6500	  6886.0	  6958.7
    149.7000	  6727.0	  6954.4
    149.7500	  6756.0	  6948.0
    149.8000	  6882.0	  6943.9
    149.8500	  6767.0	  6940.2
    149.9000	  6955.0	  6937.2
    149.9500	  7014.0	  6935.0
    150.0000	  7054.0	  6933.7
    150.0500	  7211.0	  6933.6
    150.1000	  7202.0	  6933.0
    150.1500	  7297.0	  6935.5
    150.2000	  6943.0	  6939.5
    150.2500	  6932.0	  6945.2
    150.3000	  7021.0	  6952.6
    150.3500	  7333.0	  6955.9
    150.4000	  7118.0	  6966.6
    150.4500	  7024.0	  6978.4
    150.5000	  7152.0	  6991.0
    150.5500	  7154.0	  7003.5
    150.6000	  7242.0	  7015.2
    150.6500	  7418.0	  7025.2
    150.7000	  7247.0	  7032.7
    150.7500	  7256.0	  7038.4
    150.8000	  7113.0	  7042.3
    150.8500	  7433.0	  7045.2
    150.9000	  7287.0	  7048.2
    150.9500	  7365.0	  7052.3
    151.0000	  7375.0	  7058.4
    151.0500	  7299.0	  7066.6
    151.1000	  7413.0	  7076.7
    151.1500	  7637.0	  7087.6
    151.2000	  7359.0	  7098.1
    151.2500	  7431.0	  7106.6
    151.3000	  7520.0	  7111.5
    151.3500	  7287.0	  7112.0
    151.4000	  7600.0	  7107.7
    151.4500	  7508.0	  7099.5
    151.5000	  7441.0	  7088.4
    151.5500	  7378.0	  7075.6
    151.6000	  7248.0	  7063.0
    151.6500	  7346.0	  7051.3
    151.7000	  7057.0	  7041.5
    151.7500	  7104.0	  7034.0
    151.8000	  7173.0	  7028.9
    151.8500	  7165.0	  7026.3
    151.9000	  7227.0	  7026.2
