# Supplementary material for: Resolving the structure of V3O7·H2O and Mo-substituted V3O7·H2O
Source: Acta Crystallogr B Struct Sci Cryst Eng Mater. 2022 Jul 13;78(Pt 4):637–42. doi: 10.1107/S2052520622006473 (PMC9370211; doi:10.1107/S2052520622006473)
Supplement: Supplementary file 3 [file b-78-00637-VMoOsup3.rtv]

data_VMoO

loop_
       _pd_proc_point_id
       _pd_proc_2theta_corrected
       _pd_meas_intensity_total
       _pd_calc_intensity_total


5.04539	2614.00000	2647.89990
5.05569	2580.00000	2647.89990
5.06589	2666.00000	2647.89990
5.07619	2589.00000	2647.89990
5.08639	2591.00000	2647.89990
5.09659	2665.00000	2647.89990
5.10689	2687.00000	2647.89990
5.11709	2688.00000	2647.50000
5.12739	2615.00000	2648.00000
5.13759	2587.00000	2648.50000
5.14779	2677.00000	2649.00000
5.15809	2569.00000	2649.50000
5.16829	2726.00000	2650.00000
5.17859	2626.00000	2650.50000
5.18879	2653.00000	2651.00000
5.19899	2719.00000	2651.50000
5.20929	2638.00000	2652.00000
5.21949	2655.00000	2652.50000
5.22979	2604.00000	2653.00000
5.23999	2731.00000	2653.50000
5.25019	2665.00000	2654.00000
5.26049	2684.00000	2654.50000
5.27069	2625.00000	2655.00000
5.28099	2653.00000	2655.50000
5.29119	2712.00000	2656.00000
5.30139	2655.00000	2656.50000
5.31169	2669.00000	2657.00000
5.32189	2739.00000	2657.50000
5.33219	2611.00000	2658.00000
5.34239	2641.00000	2658.50000
5.35259	2642.00000	2659.00000
5.36289	2669.00000	2659.60010
5.37309	2730.00000	2660.10010
5.38329	2630.00000	2660.60010
5.39359	2674.00000	2661.10010
5.40379	2672.00000	2661.60010
5.41409	2659.00000	2662.10010
5.42429	2721.00000	2662.60010
5.43459	2638.00000	2663.10010
5.44479	2743.00000	2663.60010
5.45499	2667.00000	2664.10010
5.46529	2614.00000	2664.60010
5.47549	2691.00000	2665.10010
5.48579	2671.00000	2665.60010
5.49599	2704.00000	2666.10010
5.50619	2686.00000	2666.60010
5.51649	2766.00000	2667.10010
5.52669	2746.00000	2667.60010
5.53699	2615.00000	2668.10010
5.54719	2742.00000	2668.60010
5.55739	2718.00000	2669.10010
5.56769	2715.00000	2669.60010
5.57789	2594.00000	2670.10010
5.58809	2611.00000	2670.60010
5.59839	2609.00000	2671.10010
5.60859	2706.00000	2671.60010
5.61889	2558.00000	2672.10010
5.62909	2591.00000	2668.30005
5.63929	2752.00000	2664.60010
5.64959	2611.00000	2660.89990
5.65979	2675.00000	2657.10010
5.67009	2632.00000	2653.39990
5.68029	2715.00000	2649.69995
5.69049	2684.00000	2645.89990
5.70079	2721.00000	2642.19995
5.71099	2615.00000	2638.50000
5.72129	2541.00000	2634.69995
5.73149	2575.00000	2631.00000
5.74179	2635.00000	2627.30005
5.75199	2621.00000	2623.50000
5.76219	2559.00000	2619.80005
5.77249	2681.00000	2616.10010
5.78269	2534.00000	2612.30005
5.79299	2514.00000	2608.60010
5.80319	2567.00000	2604.89990
5.81339	2628.00000	2601.10010
5.82369	2514.00000	2597.39990
5.83389	2555.00000	2593.69995
5.84409	2513.00000	2589.89990
5.85439	2572.00000	2586.19995
5.86459	2642.00000	2582.50000
5.87489	2595.00000	2578.69995
5.88509	2628.00000	2575.00000
5.89529	2567.00000	2571.30005
5.90559	2474.00000	2567.50000
5.91579	2543.00000	2565.60010
5.92609	2547.00000	2563.80005
5.93629	2603.00000	2561.89990
5.94649	2548.00000	2560.00000
5.95679	2550.00000	2558.10010
5.96699	2580.00000	2556.19995
5.97729	2610.00000	2554.39990
5.98749	2554.00000	2552.50000
5.99779	2502.00000	2550.60010
6.00799	2536.00000	2548.69995
6.01819	2633.00000	2546.80005
6.02849	2638.00000	2545.00000
6.03869	2553.00000	2543.10010
6.04899	2666.00000	2541.19995
6.05919	2631.00000	2539.30005
6.06939	2491.00000	2537.39990
6.07969	2514.00000	2535.60010
6.08989	2496.00000	2533.69995
6.10009	2490.00000	2531.80005
6.11039	2553.00000	2529.89990
6.12059	2475.00000	2528.00000
6.13089	2555.00000	2526.10010
6.14109	2460.00000	2524.30005
6.15129	2492.00000	2522.39990
6.16159	2608.00000	2520.50000
6.17179	2488.00000	2518.60010
6.18209	2536.00000	2516.69995
6.19229	2650.00000	2514.89990
6.20249	2571.00000	2513.00000
6.21279	2588.00000	2511.10010
6.22299	2509.00000	2509.19995
6.23329	2531.00000	2507.30005
6.24349	2531.00000	2505.50000
6.25369	2518.00000	2503.60010
6.26399	2488.00000	2501.69995
6.27419	2462.00000	2499.80005
6.28449	2455.00000	2497.89990
6.29469	2490.00000	2496.10010
6.30489	2438.00000	2494.19995
6.31519	2545.00000	2492.30005
6.32539	2436.00000	2490.39990
6.33569	2512.00000	2488.50000
6.34589	2470.00000	2486.69995
6.35609	2493.00000	2484.80005
6.36639	2482.00000	2482.89990
6.37659	2549.00000	2481.00000
6.38689	2432.00000	2479.10010
6.39709	2579.00000	2477.19995
6.40729	2457.00000	2475.39990
6.41759	2417.00000	2473.50000
6.42779	2415.00000	2471.60010
6.43809	2427.00000	2469.69995
6.44829	2473.00000	2467.80005
6.45849	2492.00000	2466.00000
6.46879	2365.00000	2464.10010
6.47899	2500.00000	2462.19995
6.48929	2477.00000	2460.30005
6.49949	2367.00000	2458.39990
6.50969	2492.00000	2456.60010
6.51999	2396.00000	2454.69995
6.53019	2538.00000	2451.89990
6.54049	2443.00000	2449.00000
6.55069	2428.00000	2446.19995
6.56089	2521.00000	2443.30005
6.57119	2426.00000	2440.39990
6.58139	2482.00000	2437.50000
6.59169	2413.00000	2434.60010
6.60189	2359.00000	2431.69995
6.61209	2404.00000	2428.89990
6.62239	2452.00000	2426.00000
6.63259	2398.00000	2423.10010
6.64289	2369.00000	2420.19995
6.65309	2406.00000	2417.30005
6.66329	2405.00000	2414.39990
6.67359	2459.00000	2411.60010
6.68379	2408.00000	2408.69995
6.69409	2401.00000	2405.80005
6.70429	2398.00000	2402.89990
6.71449	2452.00000	2400.00000
6.72479	2411.00000	2397.10010
6.73499	2509.00000	2394.30005
6.74529	2398.00000	2391.39990
6.75549	2407.00000	2388.50000
6.76569	2430.00000	2385.60010
6.77599	2386.00000	2382.69995
6.78619	2379.00000	2379.80005
6.79649	2339.00000	2377.00000
6.80669	2323.00000	2374.10010
6.81689	2276.00000	2371.19995
6.82719	2337.00000	2368.50000
6.83739	2300.00000	2365.89990
6.84759	2337.00000	2363.19995
6.85789	2372.00000	2360.50000
6.86809	2307.00000	2357.89990
6.87839	2350.00000	2355.19995
6.88859	2351.00000	2352.50000
6.89879	2279.00000	2349.89990
6.90909	2320.00000	2347.19995
6.91929	2392.00000	2344.60010
6.92959	2395.00000	2341.89990
6.93979	2328.00000	2339.19995
6.94999	2364.00000	2336.60010
6.96029	2318.00000	2333.89990
6.97049	2292.00000	2331.19995
6.98079	2323.00000	2328.60010
6.99099	2296.00000	2325.89990
7.00129	2318.00000	2323.30005
7.01149	2317.00000	2320.60010
7.02169	2323.00000	2317.89990
7.03199	2289.00000	2315.30005
7.04219	2419.00000	2312.60010
7.05249	2346.00000	2309.89990
7.06269	2370.00000	2307.30005
7.07289	2376.00000	2304.60010
7.08319	2272.00000	2301.89990
7.09339	2318.00000	2299.30005
7.10369	2266.00000	2296.60010
7.11389	2316.00000	2294.00000
7.12409	2358.00000	2291.30005
7.13439	2307.00000	2288.60010
7.14459	2308.00000	2286.00000
7.15479	2270.00000	2283.30005
7.16509	2323.00000	2280.60010
7.17529	2271.00000	2278.00000
7.18559	2406.00000	2275.30005
7.19579	2319.00000	2272.69995
7.20599	2298.00000	2270.00000
7.21629	2231.00000	2267.30005
7.22649	2300.00000	2264.69995
7.23679	2172.00000	2262.00000
7.24699	2289.00000	2259.30005
7.25719	2243.00000	2256.69995
7.26749	2323.00000	2254.00000
7.27769	2235.00000	2251.39990
7.28799	2283.00000	2248.69995
7.29819	2269.00000	2246.00000
7.30849	2188.00000	2243.39990
7.31869	2244.00000	2240.69995
7.32889	2204.00000	2238.00000
7.33919	2195.00000	2235.39990
7.34939	2310.00000	2232.69995
7.35969	2234.00000	2230.10010
7.36989	2230.00000	2227.39990
7.38009	2213.00000	2224.69995
7.39039	2180.00000	2222.10010
7.40059	2152.00000	2219.39990
7.41079	2199.00000	2216.69995
7.42109	2249.00000	2214.10010
7.43129	2218.00000	2211.39990
7.44159	2235.00000	2208.69995
7.45179	2078.00000	2206.10010
7.46199	2170.00000	2203.39990
7.47229	2256.00000	2200.80005
7.48249	2137.00000	2198.10010
7.49279	2213.00000	2195.39990
7.50299	2248.00000	2192.80005
7.51319	2209.00000	2190.10010
7.52349	2197.00000	2187.39990
7.53369	2162.00000	2184.80005
7.54399	2110.00000	2182.10010
7.55419	2158.00000	2179.50000
7.56439	2214.00000	2176.80005
7.57469	2183.00000	2174.10010
7.58489	2092.00000	2171.50000
7.59519	2201.00000	2168.60010
7.60539	2125.00000	2165.69995
7.61559	2192.00000	2162.80005
7.62589	2250.00000	2159.89990
7.63609	2173.00000	2156.89990
7.64639	2234.00000	2154.00000
7.65659	2205.00000	2151.10010
7.66679	2138.00000	2148.19995
7.67709	2140.00000	2145.30005
7.68729	2098.00000	2142.30005
7.69759	2004.00000	2139.39990
7.70779	2121.00000	2136.50000
7.71799	2158.00000	2133.60010
7.72829	2160.00000	2130.69995
7.73849	2134.00000	2127.69995
7.74879	2132.00000	2124.80005
7.75899	2112.00000	2121.89990
7.76919	2095.00000	2119.00000
7.77949	2100.00000	2116.00000
7.78969	2075.00000	2113.10010
7.79999	2180.00000	2110.19995
7.81019	2083.00000	2107.30005
7.82039	2097.00000	2104.39990
7.83069	2118.00000	2101.39990
7.84089	2061.00000	2098.50000
7.85119	2117.00000	2095.60010
7.86139	2046.00000	2092.69995
7.87159	1992.00000	2089.80005
7.88189	2103.00000	2088.10010
7.89209	2083.00000	2086.39990
7.90239	2088.00000	2084.69995
7.91259	2024.00000	2083.00000
7.92279	2130.00000	2081.30005
7.93309	2052.00000	2079.69995
7.94329	2082.00000	2078.00000
7.95359	2073.00000	2076.30005
7.96379	2017.00000	2074.60010
7.97399	2017.00000	2072.89990
7.98429	2076.00000	2071.19995
7.99449	2078.00000	2069.50000
8.00479	2098.00000	2067.89990
8.01499	1970.00000	2066.19995
8.02519	2091.00000	2064.50000
8.03549	2063.00000	2062.80005
8.04569	2022.00000	2061.10010
8.05599	2097.00000	2059.39990
8.06619	2030.00000	2057.80005
8.07639	2010.00000	2056.10010
8.08669	2001.00000	2054.39990
8.09689	1972.00000	2052.69995
8.10719	2020.00000	2051.00000
8.11739	1921.00000	2049.30005
8.12759	2134.00000	2047.59998
8.13789	1965.00000	2046.00000
8.14809	2075.00000	2044.30005
8.15839	2085.00000	2042.59998
8.16859	2090.00000	2040.90002
8.17879	2042.00000	2039.19995
8.18909	2020.00000	2037.50000
8.19929	2087.00000	2035.90002
8.20959	2031.00000	2034.19995
8.21979	1976.00000	2032.50000
8.22999	2031.00000	2030.80005
8.24029	2068.00000	2029.09998
8.25049	2039.00000	2027.40002
8.26069	1986.00000	2025.80005
8.27099	2165.00000	2024.09998
8.28119	1960.00000	2022.40002
8.29149	2078.00000	2020.69995
8.30169	2010.00000	2019.00000
8.31189	2004.00000	2017.30005
8.32219	2014.00000	2015.59998
8.33239	2089.00000	2014.00000
8.34269	2006.00000	2012.30005
8.35289	2066.00000	2010.59998
8.36309	1992.00000	2008.90002
8.37339	2085.00000	2007.19995
8.38359	2074.00000	2005.50000
8.39389	1990.00000	2003.90002
8.40409	2047.00000	2002.19995
8.41439	2007.00000	2000.50000
8.42459	2088.00000	1998.80005
8.43479	2052.00000	1997.09998
8.44509	1982.00000	1995.40002
8.45529	2060.00000	1993.69995
8.46559	1980.00000	1992.09998
8.47579	1923.00000	1990.40002
8.48599	2086.00000	1988.69995
8.49629	2009.00000	1987.00000
8.50649	2080.00000	1985.30005
8.51679	2128.00000	1983.59998
8.52699	2016.00000	1982.00000
8.53719	2075.00000	1980.30005
8.54749	1994.00000	1978.59998
8.55769	2014.00000	1976.90002
8.56799	2017.00000	1975.19995
8.57819	2063.00000	1973.50000
8.58839	2026.00000	1971.80005
8.59869	1995.00000	1970.19995
8.60889	1946.00000	1968.50000
8.61919	2068.00000	1966.80005
8.62939	2023.00000	1965.09998
8.63959	2025.00000	1963.40002
8.64989	1980.00000	1961.69995
8.66009	1987.00000	1960.09998
8.67039	2001.00000	1958.40002
8.68059	1995.00000	1956.69995
8.69079	1957.00000	1955.00000
8.70109	2049.00000	1953.30005
8.71129	1985.00000	1951.59998
8.72149	1917.00000	1949.90002
8.73179	2032.00000	1948.30005
8.74199	2002.00000	1946.59998
8.75229	1927.00000	1944.90002
8.76249	1872.00000	1943.19995
8.77269	2003.00000	1941.50000
8.78299	1916.00000	1939.80005
8.79319	2025.00000	1938.19995
8.80349	1979.00000	1936.50000
8.81369	1963.00000	1934.80005
8.82389	1863.00000	1933.09998
8.83419	1940.00000	1939.59998
8.84439	1972.00000	1946.00000
8.85469	1950.00000	1952.40002
8.86489	1929.00000	1958.90002
8.87509	1956.00000	1965.30005
8.88539	1862.00000	1971.69995
8.89559	1796.00000	1978.19995
8.90589	1903.00000	1984.59998
8.91609	1877.00000	1991.00000
8.92629	1805.00000	1997.50000
8.93659	1883.00000	2003.90002
8.94679	1793.00000	2010.30005
8.95709	1895.00000	2016.80005
8.96729	1882.00000	2023.19995
8.97749	1943.00000	2029.59998
8.98779	1847.00000	2036.09998
8.99799	1828.00000	2042.50000
9.00829	1871.00000	2048.89990
9.01849	1878.00000	2055.39990
9.02869	1870.00000	2061.80005
9.03899	1805.00000	2068.19995
9.04919	1849.00000	2074.69995
9.05949	1907.00000	2081.10010
9.06969	1759.00000	2087.50000
9.07989	1877.00000	2084.50000
9.09019	1806.00000	2081.50000
9.10039	1874.00000	2078.50000
9.11069	1769.00000	2075.50000
9.12089	1858.00000	2072.50000
9.13109	1841.00000	2069.50000
9.14139	1768.00000	2066.60010
9.15159	1843.00000	2063.60010
9.16189	1841.00000	2060.60010
9.17209	1762.00000	2057.60010
9.18229	1905.00000	2054.60010
9.19259	1782.00000	2051.60010
9.20279	1782.00000	2048.60010
9.21309	1876.00000	2045.59998
9.22329	1845.00000	2042.59998
9.23349	1831.00000	2039.59998
9.24379	1868.00000	2036.59998
9.25399	1857.00000	2033.59998
9.26429	1875.00000	2030.59998
9.27449	1908.00000	2027.59998
9.28469	1875.00000	2024.59998
9.29499	1853.00000	2021.59998
9.30519	1856.00000	2018.59998
9.31549	1809.00000	2015.59998
9.32569	1849.00000	2012.59998
9.33589	1823.00000	2009.59998
9.34619	1923.00000	2006.59998
9.35639	1967.00000	2003.59998
9.36669	1874.00000	2000.69995
9.37689	1885.00000	1997.69995
9.38709	1919.00000	1994.69995
9.39739	1927.00000	1991.69995
9.40759	1905.00000	1988.69995
9.41789	1907.00000	1985.69995
9.42809	1978.00000	1982.69995
9.43829	1990.00000	1979.69995
9.44859	1964.00000	1976.69995
9.45879	2074.00000	1973.69995
9.46909	2008.00000	1970.69995
9.47929	1959.00000	1967.69995
9.48949	2091.00000	1964.69995
9.49979	2011.00000	1961.69995
9.50999	2051.00000	1958.69995
9.52029	1995.00000	1955.69995
9.53049	1973.00000	1952.69995
9.54069	1916.00000	1949.69995
9.55099	1987.00000	1946.69995
9.56119	1960.00000	1943.69995
9.57149	1950.00000	1940.69995
9.58169	2001.00000	1937.80005
9.59189	1953.00000	1934.80005
9.60219	1935.00000	1931.80005
9.61239	1985.00000	1928.80005
9.62269	1961.00000	2057.10010
9.63289	1897.00000	2057.30005
9.64309	1958.00000	2057.60010
9.65339	1925.00000	2124.00000
9.66359	1981.00000	2126.19995
9.67379	2042.00000	2128.60010
9.68409	1980.00000	2131.19995
9.69429	2008.00000	2134.00000
9.70459	2055.00000	2137.10010
9.71479	2070.00000	2140.39990
9.72499	2029.00000	2143.89990
9.73529	2146.00000	2147.80005
9.74549	2115.00000	2151.89990
9.75579	2085.00000	2156.30005
9.76599	2138.00000	2161.00000
9.77619	2174.00000	2166.10010
9.78649	2118.00000	2171.50000
9.79669	2141.00000	2177.30005
9.80699	2135.00000	2183.50000
9.81719	2140.00000	2190.10010
9.82739	2192.00000	2197.19995
9.83769	2217.00000	2204.80005
9.84789	2191.00000	2212.80005
9.85819	2227.00000	2221.50000
9.86839	2280.00000	2230.60010
9.87859	2240.00000	2240.50000
9.88889	2262.00000	2250.89990
9.89909	2227.00000	2262.10010
9.90939	2314.00000	2274.10010
9.91959	2342.00000	2286.80005
9.92979	2332.00000	2300.50000
9.94009	2349.00000	2315.00000
9.95029	2392.00000	2330.60010
9.96059	2475.00000	2347.30005
9.97079	2538.00000	2365.19995
9.98109	2559.00000	2384.30005
9.99129	2548.00000	2442.80005
10.00149	2644.00000	2465.80005
10.01179	2675.00000	2490.39990
10.02199	2645.00000	2535.89990
10.03229	2683.00000	2564.80005
10.04249	2777.00000	2595.80005
10.05269	2793.00000	2629.30005
10.06299	2918.00000	2665.30005
10.07319	2999.00000	2704.19995
10.08349	3018.00000	2746.19995
10.09369	3093.00000	2791.69995
10.10389	3153.00000	2841.10010
10.11419	3244.00000	2894.80005
10.12439	3440.00000	2953.30005
10.13469	3553.00000	3017.19995
10.14489	3601.00000	3087.30005
10.15509	3827.00000	3164.39990
10.16539	3915.00000	3249.69995
10.17559	3925.00000	3344.60010
10.18589	4132.00000	3450.80005
10.19609	4277.00000	3570.60010
10.20629	4414.00000	3706.60010
10.21659	4647.00000	3862.60010
10.22679	4861.00000	4042.80005
10.23699	4970.00000	4252.60010
10.24729	5298.00000	4498.50000
10.25749	5606.00000	4788.10010
10.26779	5893.00000	5130.10010
10.27799	6232.00000	5534.20020
10.28819	6782.00000	6010.60010
10.29849	7114.00000	6569.60010
10.30869	7743.00000	7220.50000
10.31899	8325.00000	7970.79980
10.32919	8996.00000	8824.79980
10.33939	9890.00000	9782.09961
10.34969	10768.00000	10838.00000
10.35989	12112.00000	11984.70020
10.37019	13618.00000	13217.09960
10.38039	14820.00000	14542.50000
10.39059	16805.00000	15992.29980
10.40089	18691.00000	17636.00000
10.41109	20904.00000	19594.40040
10.42139	23292.00000	22022.30080
10.43159	26471.00000	25070.19920
10.44179	29421.00000	28775.50000
10.45209	32341.00000	32885.69920
10.46229	35072.00000	36715.60160
10.47259	37217.00000	39275.19920
10.48279	37730.00000	39783.80080
10.49299	36500.00000	38115.00000
10.50329	34883.00000	34729.50000
10.51349	31065.00000	30365.19920
10.52379	26654.00000	25789.80080
10.53399	22738.00000	21581.09960
10.54419	18837.00000	18021.80080
10.55449	15684.00000	15151.79980
10.56469	13209.00000	12890.79980
10.57499	11329.00000	11129.09960
10.58519	9877.00000	9767.29980
10.59539	8994.00000	8726.70020
10.60569	8018.00000	7944.79980
10.61589	7458.00000	7371.20020
10.62619	6958.00000	6963.79980
10.63639	6542.00000	6687.79980
10.64659	6186.00000	6515.29980
10.65689	6108.00000	6424.70020
10.66709	5857.00000	6400.60010
10.67739	5941.00000	6432.00000
10.68759	5946.00000	6511.29980
10.69779	6032.00000	6632.79980
10.70809	6094.00000	6791.79980
10.71829	6228.00000	6985.29980
10.72859	6767.00000	7213.29980
10.73879	7253.00000	7482.10010
10.74899	7814.00000	7808.70020
10.75929	8441.00000	8223.70020
10.76949	9590.00000	8771.20020
10.77979	10296.00000	9499.59961
10.78999	11467.00000	10434.09960
10.80019	12496.00000	11527.40040
10.81049	13537.00000	12604.79980
10.82069	14257.00000	13378.20020
10.83099	14660.00000	13586.90040
10.84119	14238.00000	13156.79980
10.85139	13283.00000	12200.29980
10.86169	11697.00000	10918.90040
10.87189	10251.00000	9534.20020
10.88219	8726.00000	8230.40039
10.89239	7151.00000	7109.50000
10.90259	5992.00000	6194.29980
10.91289	5191.00000	5464.70020
10.92309	4541.00000	4887.39990
10.93339	4035.00000	4431.10010
10.94359	3482.00000	4070.50000
10.95379	3322.00000	3785.60010
10.96409	3119.00000	3560.19995
10.97429	2886.00000	3380.80005
10.98459	2814.00000	3236.00000
10.99479	2692.00000	3116.50000
11.00499	2474.00000	3014.80005
11.01529	2447.00000	2925.69995
11.02549	2404.00000	2845.19995
11.03579	2278.00000	2770.89990
11.04599	2236.00000	2701.19995
11.05619	2172.00000	2635.39990
11.06649	2101.00000	2572.89990
11.07669	2125.00000	2513.60010
11.08699	2058.00000	2457.50000
11.09719	1881.00000	2404.69995
11.10739	1922.00000	2355.00000
11.11769	1840.00000	2308.39990
11.12789	1855.00000	2264.80005
11.13819	1881.00000	2224.10010
11.14839	1758.00000	2186.00000
11.15859	1763.00000	2150.39990
11.16889	1736.00000	2117.10010
11.17909	1791.00000	2085.89990
11.18939	1730.00000	2056.69995
11.19959	1653.00000	2029.19995
11.20979	1718.00000	2003.30005
11.22009	1645.00000	1978.90002
11.23029	1661.00000	1955.90002
11.24049	1577.00000	1934.09998
11.25079	1603.00000	1913.40002
11.26099	1608.00000	1893.69995
11.27129	1564.00000	1875.00000
11.28149	1516.00000	1857.09998
11.29169	1557.00000	1840.09998
11.30199	1586.00000	1823.80005
11.31219	1465.00000	1808.19995
11.32249	1498.00000	1793.30005
11.33269	1466.00000	1650.19995
11.34289	1502.00000	1639.40002
11.35319	1492.00000	1629.00000
11.36339	1445.00000	1555.69995
11.37369	1477.00000	1547.59998
11.38389	1487.00000	1539.69995
11.39409	1397.00000	1532.09998
11.40439	1446.00000	1524.69995
11.41459	1445.00000	1517.50000
11.42489	1382.00000	1510.59998
11.43509	1362.00000	1503.80005
11.44529	1391.00000	1497.30005
11.45559	1369.00000	1490.90002
11.46579	1316.00000	1484.69995
11.47609	1361.00000	1478.59998
11.48629	1361.00000	1472.59998
11.49649	1352.00000	1466.80005
11.50679	1360.00000	1461.19995
11.51699	1348.00000	1455.59998
11.52729	1364.00000	1450.19995
11.53749	1321.00000	1444.80005
11.54779	1330.00000	1439.59998
11.55799	1312.00000	1434.50000
11.56819	1289.00000	1429.40002
11.57849	1223.00000	1424.40002
11.58869	1352.00000	1419.50000
11.59899	1309.00000	1414.69995
11.60919	1290.00000	1410.00000
11.61939	1323.00000	1405.30005
11.62969	1261.00000	1400.69995
11.63989	1249.00000	1396.09998
11.65019	1232.00000	1391.59998
11.66039	1285.00000	1387.19995
11.67059	1262.00000	1346.09998
11.68089	1219.00000	1342.69995
11.69109	1273.00000	1320.69995
11.70139	1219.00000	1317.69995
11.71159	1177.00000	1314.69995
11.72179	1232.00000	1310.09998
11.73209	1266.00000	1305.50000
11.74229	1228.00000	1300.90002
11.75259	1254.00000	1296.30005
11.76279	1244.00000	1291.69995
11.77299	1239.00000	1287.09998
11.78329	1245.00000	1282.50000
11.79349	1205.00000	1278.00000
11.80369	1213.00000	1273.40002
11.81399	1186.00000	1268.80005
11.82419	1200.00000	1264.19995
11.83449	1184.00000	1259.59998
11.84469	1212.00000	1255.00000
11.85489	1154.00000	1250.40002
11.86519	1243.00000	1245.80005
11.87539	1185.00000	1241.19995
11.88569	1187.00000	1236.59998
11.89589	1167.00000	1232.00000
11.90609	1166.00000	1227.40002
11.91639	1218.00000	1222.80005
11.92659	1181.00000	1218.19995
11.93689	1098.00000	1213.59998
11.94709	1140.00000	1209.00000
11.95729	1131.00000	1204.40002
11.96759	1142.00000	1199.80005
11.97779	1102.00000	1195.19995
11.98809	1184.00000	1190.59998
11.99829	1106.00000	1186.00000
12.00849	1186.00000	1181.40002
12.01879	1161.00000	1176.80005
12.02899	1177.00000	1172.19995
12.03929	1144.00000	1167.59998
12.04949	1131.00000	1163.00000
12.05969	1181.00000	1158.40002
12.06999	1205.00000	1153.80005
12.08019	1135.00000	1149.19995
12.09049	1111.00000	1144.59998
12.10069	1045.00000	1140.00000
12.11089	1104.00000	1135.40002
12.12119	1073.00000	1130.80005
12.13139	1121.00000	1126.19995
12.14169	1169.00000	1121.69995
12.15189	1171.00000	1117.09998
12.16209	1159.00000	1112.50000
12.17239	1194.00000	1107.90002
12.18259	1127.00000	1103.30005
12.19289	1044.00000	1098.69995
12.20309	1153.00000	1094.09998
12.21329	1137.00000	1089.50000
12.22359	1125.00000	1084.90002
12.23379	1051.00000	1080.30005
12.24409	1146.00000	1075.69995
12.25429	1070.00000	1071.09998
12.26449	1141.00000	1066.50000
12.27479	1122.00000	1065.59998
12.28499	1078.00000	1065.19995
12.29529	1106.00000	1064.80005
12.30549	1128.00000	1064.40002
12.31569	1096.00000	1064.00000
12.32599	1059.00000	1063.50000
12.33619	1091.00000	1063.09998
12.34649	1095.00000	1062.69995
12.35669	1037.00000	1062.30005
12.36689	1041.00000	1061.90002
12.37719	988.00000	1061.50000
12.38739	1115.00000	1061.00000
12.39769	1065.00000	1060.59998
12.40789	1100.00000	1060.19995
12.41809	1086.00000	1059.80005
12.42839	1100.00000	1059.40002
12.43859	1027.00000	1059.00000
12.44889	1064.00000	1058.50000
12.45909	1032.00000	1058.09998
12.46929	1089.00000	1057.69995
12.47959	1063.00000	1057.30005
12.48979	1038.00000	1056.90002
12.50009	1065.00000	1056.50000
12.51029	1031.00000	1056.00000
12.52049	1032.00000	1055.59998
12.53079	1043.00000	1055.19995
12.54099	1063.00000	1054.80005
12.55129	1043.00000	1054.40002
12.56149	1038.00000	1054.00000
12.57169	1045.00000	1053.50000
12.58199	1059.00000	1053.09998
12.59219	1033.00000	1052.69995
12.60249	1045.00000	1052.30005
12.61269	1080.00000	1051.90002
12.62289	1091.00000	1051.40002
12.63319	1068.00000	1051.00000
12.64339	1011.00000	1050.59998
12.65369	981.00000	1050.19995
12.66389	1049.00000	1049.19995
12.67409	1048.00000	1048.09998
12.68439	1064.00000	1047.09998
12.69459	1061.00000	1046.09998
12.70489	1001.00000	1045.00000
12.71509	1082.00000	1044.00000
12.72529	1058.00000	1043.00000
12.73559	1072.00000	1041.90002
12.74579	1050.00000	1040.90002
12.75609	1078.00000	1039.90002
12.76629	1038.00000	1038.80005
12.77649	1053.00000	1037.80005
12.78679	1029.00000	1036.80005
12.79699	1093.00000	1035.69995
12.80719	1001.00000	1034.69995
12.81749	1052.00000	1033.69995
12.82769	1059.00000	1032.59998
12.83799	1003.00000	1031.59998
12.84819	972.00000	1030.59998
12.85839	1026.00000	1029.50000
12.86869	1084.00000	1028.50000
12.87889	1007.00000	1027.50000
12.88919	972.00000	1026.40002
12.89939	1030.00000	1025.40002
12.90959	1021.00000	1024.40002
12.91989	1034.00000	1023.29999
12.93009	1018.00000	1022.29999
12.94039	1018.00000	1021.29999
12.95059	967.00000	1020.20001
12.96079	1024.00000	1019.79999
12.97109	1007.00000	1019.40002
12.98129	1027.00000	1019.00000
12.99159	1006.00000	1018.50000
13.00179	1013.00000	1018.09998
13.01199	1018.00000	1017.70001
13.02229	971.00000	1017.29999
13.03249	1058.00000	1016.79999
13.04279	1051.00000	1016.40002
13.05299	1038.00000	1016.00000
13.06329	984.00000	1015.59998
13.07349	1038.00000	1015.20001
13.08369	996.00000	1014.70001
13.09399	992.00000	1014.29999
13.10419	1001.00000	1013.90002
13.11449	979.00000	1013.50000
13.12469	989.00000	1013.00000
13.13489	1057.00000	1012.59998
13.14519	1032.00000	1012.20001
13.15539	1038.00000	1011.79999
13.16569	1020.00000	1011.29999
13.17589	1015.00000	1010.90002
13.18609	989.00000	1010.50000
13.19639	1006.00000	1010.09998
13.20659	1043.00000	1009.59998
13.21689	1013.00000	1009.20001
13.22709	1002.00000	1008.79999
13.23729	992.00000	1008.40002
13.24759	1042.00000	1007.90002
13.25779	1036.00000	1007.50000
13.26809	985.00000	1007.09998
13.27829	1027.00000	1006.70001
13.28849	1031.00000	1006.20001
13.29879	1015.00000	1005.79999
13.30899	1010.00000	1005.40002
13.31919	1022.00000	1005.00000
13.32949	1001.00000	1004.50000
13.33969	1009.00000	1004.09998
13.34999	1043.00000	1003.70001
13.36019	1002.00000	1003.29999
13.37039	994.00000	1002.79999
13.38069	1000.00000	1002.40002
13.39089	988.00000	1002.00000
13.40119	985.00000	1001.59998
13.41139	1038.00000	1001.09998
13.42159	1047.00000	1011.59998
13.43189	1044.00000	1011.50000
13.44209	988.00000	1011.40002
13.45239	1003.00000	1011.29999
13.46259	1072.00000	1016.70001
13.47279	1054.00000	1016.79999
13.48309	969.00000	1017.00000
13.49329	1047.00000	1017.09998
13.50359	1017.00000	1017.29999
13.51379	968.00000	1017.59998
13.52399	1012.00000	1017.79999
13.53429	1042.00000	1018.09998
13.54449	1019.00000	1018.40002
13.55479	1029.00000	1018.79999
13.56499	1069.00000	1019.20001
13.57519	1014.00000	1019.59998
13.58549	1015.00000	1020.09998
13.59569	1089.00000	1020.70001
13.60599	1060.00000	1021.29999
13.61619	1081.00000	1022.00000
13.62639	1031.00000	1022.70001
13.63669	1103.00000	1023.50000
13.64689	1045.00000	1024.40002
13.65719	1068.00000	1025.30005
13.66739	1058.00000	1026.40002
13.67759	1013.00000	1027.50000
13.68789	1028.00000	1028.80005
13.69809	1033.00000	1030.09998
13.70839	1067.00000	1031.59998
13.71859	1121.00000	1033.19995
13.72879	1056.00000	1035.00000
13.73909	1073.00000	1037.00000
13.74929	1051.00000	1039.09998
13.75959	1052.00000	1041.40002
13.76979	1099.00000	1043.90002
13.77999	1139.00000	1046.69995
13.79029	1091.00000	1049.80005
13.80049	1128.00000	1053.19995
13.81079	1081.00000	1056.90002
13.82099	1083.00000	1061.00000
13.83119	1049.00000	1065.59998
13.84149	1136.00000	1070.59998
13.85169	1130.00000	1076.30005
13.86199	1108.00000	1082.59998
13.87219	1146.00000	1089.59998
13.88239	1197.00000	1097.59998
13.89269	1170.00000	1106.69995
13.90289	1169.00000	1117.09998
13.91319	1098.00000	1129.19995
13.92339	1121.00000	1143.30005
13.93359	1141.00000	1159.90002
13.94389	1190.00000	1179.80005
13.95409	1223.00000	1203.59998
13.96439	1280.00000	1232.40002
13.97459	1256.00000	1267.19995
13.98479	1334.00000	1309.50000
13.99509	1349.00000	1360.30005
14.00529	1407.00000	1420.90002
14.01549	1466.00000	1492.40002
14.02579	1604.00000	1575.09998
14.03599	1718.00000	1669.19995
14.04629	1752.00000	1774.19995
14.05649	1810.00000	1891.09998
14.06679	2012.00000	2023.09998
14.07699	2146.00000	2178.60010
14.08719	2467.00000	2372.80005
14.09749	2606.00000	2625.10010
14.10769	2961.00000	2948.39990
14.11799	3172.00000	3323.19995
14.12819	3448.00000	3669.10010
14.13839	3582.00000	3866.39990
14.14869	3621.00000	3856.89990
14.15889	3578.00000	3690.69995
14.16919	3361.00000	3434.69995
14.17939	2992.00000	3114.50000
14.18959	2817.00000	2758.60010
14.19989	2525.00000	2418.00000
14.21009	2207.00000	2130.30005
14.22039	2062.00000	1904.59998
14.23059	1757.00000	1732.69995
14.24079	1655.00000	1602.30005
14.25109	1586.00000	1502.69995
14.26129	1500.00000	1426.00000
14.27159	1386.00000	1366.40002
14.28179	1385.00000	1319.50000
14.29199	1308.00000	1282.00000
14.30229	1246.00000	1251.19995
14.31249	1257.00000	1225.19995
14.32279	1256.00000	1202.59998
14.33299	1240.00000	1182.50000
14.34319	1226.00000	1164.40002
14.35349	1076.00000	1147.80005
14.36369	1122.00000	1132.80005
14.37389	1153.00000	1119.00000
14.38419	1134.00000	1106.40002
14.39439	1097.00000	1095.00000
14.40469	1048.00000	1084.59998
14.41489	1102.00000	1075.09998
14.42509	1066.00000	1066.59998
14.43539	1101.00000	1058.80005
14.44559	1073.00000	1051.69995
14.45589	1005.00000	1045.30005
14.46609	1093.00000	1039.40002
14.47629	1067.00000	1034.00000
14.48659	1087.00000	1029.00000
14.49679	974.00000	1024.40002
14.50709	1050.00000	1021.20001
14.51729	1057.00000	1018.40002
14.52749	1132.00000	1015.79999
14.53779	998.00000	1013.40002
14.54799	1010.00000	1011.29999
14.55829	987.00000	1009.40002
14.56849	1004.00000	1007.70001
14.57869	984.00000	1006.09998
14.58899	1048.00000	1004.70001
14.59919	1054.00000	1003.40002
14.60949	994.00000	1002.29999
14.61969	1015.00000	1001.20001
14.62999	1023.00000	1000.29999
14.64019	1025.00000	999.40002
14.65039	1048.00000	998.70001
14.66069	1051.00000	998.00000
14.67089	1024.00000	997.40002
14.68119	1054.00000	996.90002
14.69139	1042.00000	996.40002
14.70159	1027.00000	996.00000
14.71189	973.00000	995.70001
14.72209	1028.00000	995.40002
14.73229	1038.00000	995.20001
14.74259	970.00000	995.00000
14.75279	1015.00000	994.79999
14.76309	1064.00000	994.70001
14.77329	1020.00000	994.59998
14.78349	992.00000	994.59998
14.79379	1025.00000	994.50000
14.80399	1067.00000	994.59998
14.81429	1073.00000	994.59998
14.82449	984.00000	994.70001
14.83469	1049.00000	994.79999
14.84499	966.00000	994.90002
14.85519	1050.00000	984.29999
14.86549	1007.00000	984.70001
14.87569	937.00000	985.20001
14.88589	1007.00000	985.70001
14.89619	1020.00000	980.90002
14.90639	955.00000	981.50000
14.91669	1042.00000	982.09998
14.92689	1001.00000	982.79999
14.93709	1041.00000	983.40002
14.94739	1028.00000	984.00000
14.95759	1003.00000	984.70001
14.96789	1058.00000	985.29999
14.97809	1008.00000	985.90002
14.98829	1014.00000	986.59998
14.99859	1007.00000	987.20001
15.00879	1009.00000	987.79999
15.01909	1023.00000	988.50000
15.02929	1051.00000	989.09998
15.03949	1018.00000	989.70001
15.04979	968.00000	990.40002
15.05999	993.00000	991.00000
15.07029	995.00000	991.59998
15.08049	1011.00000	992.29999
15.09069	953.00000	992.90002
15.10099	1045.00000	993.50000
15.11119	1008.00000	994.20001
15.12149	979.00000	994.79999
15.13169	1007.00000	995.40002
15.14189	993.00000	996.09998
15.15219	972.00000	996.70001
15.16239	978.00000	997.29999
15.17269	1028.00000	998.00000
15.18289	1034.00000	998.59998
15.19309	1046.00000	999.20001
15.20339	983.00000	999.90002
15.21359	991.00000	1000.50000
15.22389	1043.00000	1001.09998
15.23409	1064.00000	1001.79999
15.24429	1002.00000	1002.40002
15.25459	1067.00000	1003.00000
15.26479	1024.00000	1003.70001
15.27509	939.00000	1004.29999
15.28529	984.00000	1004.90002
15.29549	973.00000	1005.59998
15.30579	1016.00000	1006.20001
15.31599	1070.00000	1006.79999
15.32629	1074.00000	1007.50000
15.33649	1048.00000	1008.09998
15.34669	1017.00000	1008.70001
15.35699	955.00000	1009.40002
15.36719	937.00000	1010.00000
15.37749	1021.00000	1010.59998
15.38769	1015.00000	1011.29999
15.39789	1018.00000	1011.90002
15.40819	986.00000	1012.50000
15.41839	927.00000	1013.20001
15.42869	1000.00000	1012.90002
15.43889	1025.00000	1012.59998
15.44909	963.00000	1012.29999
15.45939	1027.00000	1012.00000
15.46959	1005.00000	1011.70001
15.47979	960.00000	1011.40002
15.49009	940.00000	1011.09998
15.50029	958.00000	1010.79999
15.51059	947.00000	1010.50000
15.52079	964.00000	1010.20001
15.53099	995.00000	1009.90002
15.54129	1030.00000	1009.59998
15.55149	1053.00000	1009.29999
15.56179	1051.00000	1009.00000
15.57199	976.00000	1008.70001
15.58219	972.00000	1008.40002
15.59249	1017.00000	1008.09998
15.60269	994.00000	1007.79999
15.61299	945.00000	1007.50000
15.62319	1006.00000	1007.20001
15.63349	1064.00000	1006.90002
15.64369	973.00000	1006.59998
15.65389	992.00000	1006.29999
15.66419	1023.00000	1006.00000
15.67439	1005.00000	1005.70001
15.68469	987.00000	1005.40002
15.69489	986.00000	1005.09998
15.70509	975.00000	1004.79999
15.71539	966.00000	1004.50000
15.72559	1006.00000	1004.20001
15.73589	1020.00000	1003.90002
15.74609	1026.00000	1003.59998
15.75629	1035.00000	1003.29999
15.76659	945.00000	1003.00000
15.77679	1020.00000	1002.70001
15.78709	997.00000	1002.40002
15.79729	936.00000	1002.09998
15.80749	1026.00000	1001.79999
15.81779	1019.00000	1001.50000
15.82799	954.00000	1001.20001
15.83829	1039.00000	1000.90002
15.84849	1019.00000	1000.59998
15.85869	990.00000	1000.29999
15.86899	1015.00000	1000.00000
15.87919	1053.00000	999.70001
15.88949	1028.00000	999.40002
15.89969	1013.00000	999.09998
15.90989	976.00000	998.70001
15.92019	986.00000	998.40002
15.93039	991.00000	998.09998
15.94059	963.00000	997.79999
15.95089	975.00000	997.50000
15.96109	1023.00000	997.20001
15.97139	1030.00000	996.90002
15.98159	958.00000	996.59998
15.99179	1007.00000	996.29999
16.00209	1014.00000	996.00000
16.01229	946.00000	995.70001
16.02259	997.00000	995.40002
16.03279	1025.00000	995.09998
16.04309	979.00000	994.79999
16.05329	994.00000	994.50000
16.06349	904.00000	994.20001
16.07379	981.00000	994.90002
16.08399	988.00000	995.59998
16.09419	991.00000	996.29999
16.10449	1070.00000	997.00000
16.11469	991.00000	997.59998
16.12499	1032.00000	998.29999
16.13519	974.00000	999.00000
16.14549	1096.00000	999.70001
16.15569	1024.00000	1000.29999
16.16589	987.00000	1001.00000
16.17619	1057.00000	1001.70001
16.18639	995.00000	1002.40002
16.19659	1029.00000	1003.00000
16.20689	982.00000	1003.70001
16.21709	1040.00000	1004.40002
16.22739	970.00000	1005.09998
16.23759	1035.00000	1005.79999
16.24779	971.00000	1006.40002
16.25809	960.00000	1007.09998
16.26829	1024.00000	1007.79999
16.27859	1041.00000	1008.50000
16.28879	980.00000	1009.09998
16.29899	1027.00000	1009.79999
16.30929	1059.00000	1010.50000
16.31949	919.00000	1011.20001
16.32979	1046.00000	1011.79999
16.33999	989.00000	1012.50000
16.35019	1057.00000	1013.20001
16.36049	1017.00000	1013.90002
16.37069	1029.00000	1014.59998
16.38099	1064.00000	1015.20001
16.39119	994.00000	1015.90002
16.40139	1006.00000	1016.59998
16.41169	1016.00000	1017.29999
16.42189	1050.00000	1017.90002
16.43219	982.00000	1018.59998
16.44239	1002.00000	1019.29999
16.45259	1047.00000	1020.00000
16.46289	994.00000	1020.70001
16.47309	1019.00000	1021.29999
16.48339	1013.00000	1022.00000
16.49359	972.00000	1022.70001
16.50379	1006.00000	1023.40002
16.51409	1077.00000	1024.00000
16.52429	1047.00000	1024.69995
16.53459	1040.00000	1025.40002
16.54479	1050.00000	1026.09998
16.55499	1056.00000	1026.69995
16.56529	1074.00000	1027.40002
16.57549	1012.00000	1028.09998
16.58579	1078.00000	1028.80005
16.59599	1016.00000	1029.50000
16.60619	1023.00000	1030.09998
16.61649	1050.00000	1030.80005
16.62669	1059.00000	1031.50000
16.63699	1024.00000	1032.19995
16.64719	1071.00000	1032.80005
16.65739	1044.00000	1033.50000
16.66769	1023.00000	1034.19995
16.67789	1045.00000	1034.90002
16.68819	977.00000	1035.50000
16.69839	1065.00000	1036.19995
16.70859	1043.00000	1036.90002
16.71889	1065.00000	1037.59998
16.72909	1062.00000	1038.30005
16.73939	1042.00000	1038.90002
16.74959	1039.00000	1039.59998
16.75979	995.00000	1040.30005
16.77009	1073.00000	1041.00000
16.78029	1064.00000	1041.59998
16.79059	1103.00000	1042.30005
16.80079	1037.00000	1043.00000
16.81099	1061.00000	1043.69995
16.82129	1002.00000	1044.40002
16.83149	1008.00000	1045.00000
16.84179	973.00000	1045.69995
16.85199	1007.00000	1047.00000
16.86219	1032.00000	1048.30005
16.87249	1047.00000	1049.59998
16.88269	1094.00000	1050.90002
16.89289	1052.00000	1052.19995
16.90319	1085.00000	1053.50000
16.91339	1057.00000	1054.80005
16.92369	1026.00000	1056.09998
16.93389	1036.00000	1057.40002
16.94419	1013.00000	1058.69995
16.95439	1065.00000	1060.00000
16.96459	1033.00000	1061.30005
16.97489	1052.00000	1062.59998
16.98509	1016.00000	1063.90002
16.99529	1059.00000	1065.19995
17.00559	1064.00000	1066.50000
17.01579	1011.00000	1067.80005
17.02609	1095.00000	1069.09998
17.03629	1026.00000	1070.40002
17.04659	1018.00000	1071.69995
17.05679	1131.00000	1073.00000
17.06699	1094.00000	1074.30005
17.07729	1072.00000	1075.50000
17.08749	1067.00000	1076.80005
17.09769	1092.00000	1078.09998
17.10799	1128.00000	1079.40002
17.11819	1058.00000	1080.69995
17.12849	1117.00000	1082.00000
17.13869	1053.00000	1083.30005
17.14899	1121.00000	1084.59998
17.15919	1107.00000	1085.90002
17.16939	1111.00000	1087.19995
17.17969	1095.00000	1088.50000
17.18989	1138.00000	1089.80005
17.20009	1098.00000	1091.09998
17.21039	1129.00000	1092.40002
17.22059	1085.00000	1093.69995
17.23089	1138.00000	1095.00000
17.24109	1125.00000	1096.30005
17.25139	1080.00000	1097.59998
17.26159	1090.00000	1098.90002
17.27179	1176.00000	1100.19995
17.28209	1137.00000	1101.50000
17.29229	1074.00000	1102.80005
17.30249	1097.00000	1104.09998
17.31279	1114.00000	1105.40002
17.32299	1076.00000	1106.69995
17.33329	1093.00000	1108.00000
17.34349	1113.00000	1109.30005
17.35379	1102.00000	1110.59998
17.36399	1118.00000	1111.90002
17.37419	1088.00000	1113.19995
17.38449	1104.00000	1114.50000
17.39469	1103.00000	1115.80005
17.40489	1156.00000	1117.09998
17.41519	1085.00000	1118.40002
17.42539	1129.00000	1119.69995
17.43569	1185.00000	1121.00000
17.44589	1124.00000	1123.59998
17.45609	1129.00000	1126.19995
17.46639	1096.00000	1128.80005
17.47659	1119.00000	1131.40002
17.48689	1087.00000	1133.90002
17.49709	1160.00000	1136.50000
17.50739	1159.00000	1139.09998
17.51759	1167.00000	1141.69995
17.52779	1083.00000	1144.30005
17.53809	1122.00000	1146.90002
17.54829	1123.00000	1149.50000
17.55849	1131.00000	1152.09998
17.56879	1186.00000	1154.59998
17.57899	1182.00000	1157.19995
17.58929	1150.00000	1159.80005
17.59949	1168.00000	1162.40002
17.60969	1133.00000	1165.00000
17.61999	1143.00000	1167.59998
17.63019	1129.00000	1170.19995
17.64049	1218.00000	1169.50000
17.65069	1141.00000	1168.90002
17.66089	1182.00000	1168.19995
17.67119	1156.00000	1200.30005
17.68139	1202.00000	1200.59998
17.69169	1214.00000	1200.90002
17.70189	1144.00000	1201.30005
17.71209	1189.00000	1217.80005
17.72239	1166.00000	1218.69995
17.73259	1236.00000	1219.69995
17.74289	1238.00000	1220.80005
17.75309	1140.00000	1222.00000
17.76329	1201.00000	1223.19995
17.77359	1224.00000	1224.50000
17.78379	1210.00000	1226.00000
17.79409	1243.00000	1227.50000
17.80429	1234.00000	1229.19995
17.81449	1236.00000	1230.90002
17.82479	1233.00000	1232.80005
17.83499	1269.00000	1234.80005
17.84529	1278.00000	1237.00000
17.85549	1258.00000	1239.30005
17.86569	1325.00000	1241.80005
17.87599	1264.00000	1244.50000
17.88619	1268.00000	1247.40002
17.89649	1339.00000	1250.50000
17.90669	1294.00000	1253.80005
17.91689	1272.00000	1257.30005
17.92719	1275.00000	1261.09998
17.93739	1348.00000	1265.30005
17.94769	1313.00000	1269.69995
17.95789	1329.00000	1274.50000
17.96809	1287.00000	1279.59998
17.97839	1383.00000	1285.19995
17.98859	1312.00000	1291.19995
17.99889	1332.00000	1297.69995
18.00909	1365.00000	1304.69995
18.01929	1421.00000	1312.40002
18.02959	1431.00000	1320.69995
18.03979	1463.00000	1329.80005
18.05009	1392.00000	1339.69995
18.06029	1496.00000	1350.50000
18.07049	1467.00000	1362.40002
18.08079	1446.00000	1375.40002
18.09099	1548.00000	1389.69995
18.10129	1524.00000	1405.50000
18.11149	1517.00000	1423.09998
18.12169	1486.00000	1442.59998
18.13199	1542.00000	1464.40002
18.14219	1504.00000	1488.90002
18.15249	1610.00000	1516.69995
18.16269	1688.00000	1548.30005
18.17289	1653.00000	1584.59998
18.18319	1684.00000	1626.69995
18.19339	1824.00000	1675.90002
18.20369	1832.00000	1733.90002
18.21389	1837.00000	1802.69995
18.22409	2003.00000	1884.90002
18.23439	2110.00000	1983.30005
18.24459	2140.00000	2101.00000
18.25489	2273.00000	2276.00000
18.26509	2324.00000	2443.10010
18.27529	2496.00000	2638.60010
18.28559	2720.00000	2863.89990
18.29579	2913.00000	3119.50000
18.30609	3187.00000	3423.10010
18.31629	3345.00000	3743.69995
18.32649	3776.00000	4109.39990
18.33679	4369.00000	4544.70020
18.34699	4800.00000	5092.39990
18.35729	5412.00000	5804.60010
18.36749	6192.00000	6712.70020
18.37769	6939.00000	7758.00000
18.38799	7782.00000	8715.59961
18.39819	8399.00000	9252.59961
18.40839	8648.00000	9211.40039
18.41869	8824.00000	8781.20020
18.42889	8569.00000	8245.50000
18.43919	7974.00000	7681.70020
18.44939	7465.00000	7000.79980
18.45959	6733.00000	6181.20020
18.46989	6092.00000	5335.29980
18.48009	5422.00000	4586.00000
18.49039	4702.00000	3982.60010
18.50059	4098.00000	3516.80005
18.51089	3618.00000	3159.19995
18.52109	3277.00000	2881.39990
18.53129	3139.00000	2662.19995
18.54159	2780.00000	2487.39990
18.55179	2582.00000	2346.60010
18.56199	2393.00000	2232.39990
18.57229	2354.00000	2138.69995
18.58249	2279.00000	2060.80005
18.59279	2144.00000	1995.30005
18.60299	2030.00000	1939.50000
18.61329	2108.00000	1891.59998
18.62349	1981.00000	1850.40002
18.63369	1967.00000	1815.00000
18.64399	1946.00000	1784.80005
18.65419	1872.00000	1759.50000
18.66439	1805.00000	1738.69995
18.67469	1821.00000	1722.30005
18.68489	1846.00000	1710.00000
18.69519	1759.00000	1701.69995
18.70539	1783.00000	1697.40002
18.71569	1739.00000	1697.00000
18.72589	1773.00000	1700.69995
18.73609	1702.00000	1708.50000
18.74639	1818.00000	1720.69995
18.75659	1745.00000	1737.80005
18.76679	1808.00000	1760.30005
18.77709	1907.00000	1789.00000
18.78729	1833.00000	1824.90002
18.79759	1880.00000	1869.50000
18.80779	1929.00000	1924.30005
18.81809	1910.00000	1991.50000
18.82829	1939.00000	2073.60010
18.83849	1943.00000	2173.19995
18.84879	2096.00000	2293.69995
18.85899	2224.00000	2438.19995
18.86919	2338.00000	2609.60010
18.87949	2532.00000	2810.19995
18.88969	2620.00000	3041.19995
18.89999	2905.00000	3303.00000
18.91019	3257.00000	3595.89990
18.92049	3493.00000	3923.89990
18.93069	4082.00000	4298.79980
18.94089	4685.00000	4746.10010
18.95119	5516.00000	5308.60010
18.96139	6287.00000	6036.79980
18.97159	7477.00000	6963.29980
18.98189	8745.00000	8036.10010
18.99209	10154.00000	9044.20020
19.00239	10961.00000	9658.59961
19.01259	10904.00000	9687.09961
19.02279	10817.00000	9278.09961
19.03309	10071.00000	8727.29980
19.04329	9380.00000	8160.29980
19.05359	8143.00000	7502.89990
19.06379	7303.00000	6693.20020
19.07399	6197.00000	5811.50000
19.08429	5259.00000	4990.10010
19.09449	4361.00000	4305.60010
19.10479	3580.00000	3766.50000
19.11499	3134.00000	3348.19995
19.12519	2838.00000	3021.10010
19.13549	2514.00000	2729.39990
19.14569	2320.00000	2520.60010
19.15599	2168.00000	2350.39990
19.16619	2033.00000	2210.30005
19.17639	1905.00000	2077.80005
19.18669	1835.00000	1980.09998
19.19689	1810.00000	1896.50000
19.20719	1736.00000	1823.90002
19.21739	1691.00000	1760.09998
19.22759	1665.00000	1703.40002
19.23789	1607.00000	1652.50000
19.24809	1627.00000	1606.59998
19.25839	1615.00000	1565.09998
19.26859	1549.00000	1527.59998
19.27879	1557.00000	1493.59998
19.28909	1560.00000	1462.90002
19.29929	1586.00000	1435.00000
19.30959	1524.00000	1409.69995
19.31979	1520.00000	1386.80005
19.32999	1456.00000	1365.90002
19.34029	1507.00000	1346.90002
19.35049	1465.00000	1329.50000
19.36079	1439.00000	1313.69995
19.37099	1511.00000	1299.09998
19.38119	1445.00000	1285.80005
19.39149	1474.00000	1273.50000
19.40169	1416.00000	1262.19995
19.41199	1496.00000	1251.69995
19.42219	1412.00000	1242.09998
19.43239	1371.00000	1233.19995
19.44269	1465.00000	1233.69995
19.45289	1456.00000	1234.80005
19.46319	1413.00000	1236.50000
19.47339	1374.00000	1238.69995
19.48359	1416.00000	1241.40002
19.49389	1468.00000	1244.69995
19.50409	1372.00000	1248.40002
19.51439	1397.00000	1252.59998
19.52459	1429.00000	1257.30005
19.53479	1436.00000	1262.50000
19.54509	1440.00000	1268.19995
19.55529	1438.00000	1274.50000
19.56559	1415.00000	1281.40002
19.57579	1383.00000	1288.90002
19.58599	1432.00000	1297.09998
19.59629	1390.00000	1306.00000
19.60649	1379.00000	1315.69995
19.61679	1412.00000	1326.00000
19.62699	1408.00000	1337.00000
19.63719	1386.00000	1348.80005
19.64749	1445.00000	1361.59998
19.65769	1395.00000	1375.80005
19.66799	1327.00000	1392.09998
19.67819	1418.00000	1411.40002
19.68839	1406.00000	1434.40002
19.69869	1415.00000	1460.50000
19.70889	1447.00000	1486.59998
19.71919	1464.00000	1507.09998
19.72939	1487.00000	1517.40002
19.73959	1479.00000	1518.30005
19.74989	1409.00000	1515.09998
19.76009	1504.00000	1477.59998
19.77039	1458.00000	1474.00000
19.78059	1462.00000	1467.90002
19.79079	1438.00000	1459.50000
19.80109	1441.00000	1450.90002
19.81129	1423.00000	1427.50000
19.82159	1414.00000	1423.90002
19.83179	1383.00000	1422.80005
19.84199	1359.00000	1423.69995
19.85229	1408.00000	1426.09998
19.86249	1483.00000	1429.69995
19.87269	1278.00000	1434.00000
19.88299	1395.00000	1430.59998
19.89319	1360.00000	1427.69995
19.90349	1399.00000	1425.19995
19.91369	1408.00000	1423.00000
19.92399	1370.00000	1421.09998
19.93419	1400.00000	1419.40002
19.94439	1459.00000	1417.90002
19.95469	1317.00000	1416.50000
19.96489	1405.00000	1415.19995
19.97509	1387.00000	1414.00000
19.98539	1399.00000	1412.90002
19.99559	1414.00000	1411.80005
20.00589	1289.00000	1410.90002
20.01609	1345.00000	1409.90002
20.02629	1371.00000	1409.09998
20.03659	1336.00000	1408.30005
20.04679	1448.00000	1407.50000
20.05709	1428.00000	1406.80005
20.06729	1390.00000	1406.09998
20.07759	1378.00000	1405.40002
20.08779	1427.00000	1404.80005
20.09799	1311.00000	1404.19995
20.10829	1367.00000	1403.59998
20.11849	1386.00000	1403.00000
20.12869	1363.00000	1402.50000
20.13899	1366.00000	1402.00000
20.14919	1457.00000	1401.50000
20.15949	1427.00000	1401.00000
20.16969	1385.00000	1400.50000
20.17999	1423.00000	1400.00000
20.19019	1457.00000	1399.50000
20.20039	1412.00000	1401.09998
20.21069	1422.00000	1400.69995
20.22089	1354.00000	1400.30005
20.23109	1396.00000	1400.00000
20.24139	1362.00000	1399.59998
20.25159	1375.00000	1400.19995
20.26189	1401.00000	1399.90002
20.27209	1404.00000	1399.59998
20.28239	1400.00000	1399.30005
20.29259	1387.00000	1399.00000
20.30279	1379.00000	1398.69995
20.31309	1470.00000	1398.40002
20.32329	1453.00000	1398.09998
20.33349	1371.00000	1397.80005
20.34379	1443.00000	1397.59998
20.35399	1453.00000	1397.30005
20.36429	1352.00000	1397.09998
20.37449	1402.00000	1396.80005
20.38479	1385.00000	1396.59998
20.39499	1428.00000	1396.40002
20.40519	1435.00000	1396.19995
20.41549	1435.00000	1396.00000
20.42569	1387.00000	1395.80005
20.43589	1446.00000	1395.59998
20.44619	1384.00000	1395.40002
20.45639	1352.00000	1395.30005
20.46669	1377.00000	1395.09998
20.47689	1389.00000	1395.00000
20.48719	1367.00000	1394.90002
20.49739	1377.00000	1394.80005
20.50759	1452.00000	1394.00000
20.51789	1426.00000	1393.90002
20.52809	1434.00000	1393.90002
20.53829	1462.00000	1393.90002
20.54859	1375.00000	1393.90002
20.55879	1484.00000	1393.59998
20.56909	1455.00000	1393.59998
20.57929	1409.00000	1393.69995
20.58949	1393.00000	1393.80005
20.59979	1451.00000	1393.90002
20.60999	1447.00000	1394.09998
20.62029	1506.00000	1394.30005
20.63049	1454.00000	1394.50000
20.64069	1434.00000	1394.80005
20.65099	1400.00000	1395.09998
20.66119	1392.00000	1395.40002
20.67149	1409.00000	1395.90002
20.68169	1426.00000	1396.30005
20.69189	1395.00000	1396.90002
20.70219	1439.00000	1397.50000
20.71239	1443.00000	1398.30005
20.72269	1437.00000	1399.09998
20.73289	1426.00000	1400.00000
20.74309	1404.00000	1401.09998
20.75339	1422.00000	1402.30005
20.76359	1412.00000	1403.69995
20.77389	1361.00000	1405.30005
20.78409	1481.00000	1403.19995
20.79429	1426.00000	1401.30005
20.80459	1496.00000	1399.80005
20.81479	1462.00000	1398.69995
20.82509	1461.00000	1398.09998
20.83529	1475.00000	1398.09998
20.84549	1478.00000	1398.90002
20.85579	1427.00000	1400.50000
20.86599	1456.00000	1403.19995
20.87629	1477.00000	1410.50000
20.88649	1466.00000	1415.50000
20.89669	1431.00000	1422.00000
20.90699	1501.00000	1429.80005
20.91719	1460.00000	1439.00000
20.92749	1473.00000	1451.40002
20.93769	1457.00000	1463.59998
20.94789	1434.00000	1477.69995
20.95819	1412.00000	1494.30005
20.96839	1475.00000	1514.90002
20.97869	1484.00000	1541.30005
20.98889	1453.00000	1575.69995
20.99909	1517.00000	1619.59998
21.00939	1501.00000	1671.00000
21.01959	1406.00000	1722.50000
21.02989	1473.00000	1760.50000
21.04009	1429.00000	1772.90002
21.05029	1384.00000	1759.19995
21.06059	1514.00000	1730.19995
21.07079	1470.00000	1697.40002
21.08109	1477.00000	1663.69995
21.09129	1500.00000	1625.30005
21.10149	1454.00000	1579.80005
21.11179	1478.00000	1530.19995
21.12199	1456.00000	1482.09998
21.13229	1472.00000	1439.69995
21.14249	1481.00000	1404.09998
21.15269	1460.00000	1374.90002
21.16299	1520.00000	1350.69995
21.17319	1460.00000	1330.40002
21.18349	1528.00000	1313.00000
21.19369	1520.00000	1298.00000
21.20389	1502.00000	1284.80005
21.21419	1443.00000	1273.09998
21.22439	1445.00000	1262.59998
21.23459	1496.00000	1253.09998
21.24489	1470.00000	1244.40002
21.25509	1463.00000	1236.30005
21.26539	1560.00000	1228.80005
21.27559	1518.00000	1221.80005
21.28589	1533.00000	1215.19995
21.29609	1511.00000	1208.80005
21.30629	1447.00000	1202.80005
21.31659	1489.00000	1197.09998
21.32679	1507.00000	1191.69995
21.33699	1552.00000	1186.50000
21.34729	1497.00000	1181.50000
21.35749	1471.00000	1176.80005
21.36779	1529.00000	1172.19995
21.37799	1526.00000	1168.00000
21.38829	1450.00000	1163.90002
21.39849	1555.00000	1160.09998
21.40869	1515.00000	1156.50000
21.41899	1493.00000	1153.09998
21.42919	1535.00000	1150.00000
21.43939	1502.00000	1147.19995
21.44969	1428.00000	1144.69995
21.45989	1560.00000	1151.40002
21.47019	1532.00000	1158.50000
21.48039	1525.00000	1166.00000
21.49069	1464.00000	1174.09998
21.50089	1495.00000	1182.69995
21.51109	1510.00000	1192.00000
21.52139	1536.00000	1202.09998
21.53159	1598.00000	1213.09998
21.54179	1495.00000	1225.30005
21.55209	1547.00000	1238.69995
21.56229	1537.00000	1253.59998
21.57259	1548.00000	1270.19995
21.58279	1581.00000	1288.69995
21.59299	1594.00000	1309.19995
21.60329	1520.00000	1331.90002
21.61349	1579.00000	1356.80005
21.62379	1537.00000	1384.00000
21.63399	1609.00000	1413.50000
21.64429	1583.00000	1445.40002
21.65449	1597.00000	1480.40002
21.66469	1718.00000	1519.50000
21.67499	1675.00000	1564.90002
21.68519	1638.00000	1619.59998
21.69539	1772.00000	1686.80005
21.70569	1767.00000	1769.00000
21.71589	1825.00000	1864.30005
21.72619	1825.00000	1962.69995
21.73639	1946.00000	2045.09998
21.74669	1942.00000	2090.89990
21.75689	1845.00000	2093.00000
21.76709	1862.00000	2063.50000
21.77739	1887.00000	2021.69995
21.78759	1888.00000	1977.69995
21.79779	1784.00000	1929.30005
21.80809	1719.00000	1870.50000
21.81829	1718.00000	1801.69995
21.82859	1591.00000	1730.50000
21.83879	1706.00000	1664.80005
21.84909	1694.00000	1609.30005
21.85929	1557.00000	1564.59998
21.86949	1506.00000	1529.30005
21.87979	1565.00000	1499.59998
21.88999	1662.00000	1477.69995
21.90019	1602.00000	1460.40002
21.91049	1511.00000	1446.50000
21.92069	1586.00000	1435.50000
21.93099	1565.00000	1425.80005
21.94119	1557.00000	1419.09998
21.95139	1452.00000	1413.90002
21.96169	1608.00000	1410.00000
21.97189	1509.00000	1407.19995
21.98219	1568.00000	1405.19995
21.99239	1602.00000	1403.90002
22.00259	1490.00000	1403.19995
22.01289	1529.00000	1403.00000
22.02309	1569.00000	1403.19995
22.03339	1590.00000	1403.90002
22.04359	1551.00000	1404.80005
22.05379	1515.00000	1406.09998
22.06409	1516.00000	1407.59998
22.07429	1543.00000	1409.40002
22.08459	1484.00000	1411.40002
22.09479	1510.00000	1413.69995
22.10499	1597.00000	1416.09998
22.11529	1596.00000	1418.69995
22.12549	1583.00000	1421.50000
22.13579	1586.00000	1424.40002
22.14599	1618.00000	1427.40002
22.15619	1533.00000	1431.50000
22.16649	1590.00000	1434.69995
22.17669	1583.00000	1438.09998
22.18699	1555.00000	1441.50000
22.19719	1547.00000	1445.09998
22.20739	1539.00000	1449.09998
22.21769	1566.00000	1452.80005
22.22789	1542.00000	1456.59998
22.23819	1554.00000	1460.30005
22.24839	1596.00000	1464.19995
22.25859	1579.00000	1468.09998
22.26889	1641.00000	1472.00000
22.27909	1557.00000	1476.00000
22.28939	1567.00000	1480.00000
22.29959	1595.00000	1484.00000
22.30979	1564.00000	1488.09998
22.32009	1577.00000	1492.19995
22.33029	1544.00000	1496.40002
22.34059	1628.00000	1500.50000
22.35079	1563.00000	1504.69995
22.36099	1577.00000	1508.90002
22.37129	1620.00000	1513.19995
22.38149	1580.00000	1517.40002
22.39179	1617.00000	1521.69995
22.40199	1569.00000	1526.00000
22.41219	1627.00000	1530.30005
22.42249	1595.00000	1534.59998
22.43269	1599.00000	1539.00000
22.44299	1602.00000	1543.30005
22.45319	1584.00000	1547.69995
22.46339	1668.00000	1552.09998
22.47369	1594.00000	1556.50000
22.48389	1551.00000	1560.90002
22.49419	1602.00000	1565.40002
22.50439	1582.00000	1569.80005
22.51459	1624.00000	1574.30005
22.52489	1636.00000	1578.80005
22.53509	1603.00000	1583.30005
22.54539	1633.00000	1587.80005
22.55559	1569.00000	1592.30005
22.56579	1648.00000	1596.80005
22.57609	1555.00000	1601.40002
22.58629	1600.00000	1605.90002
22.59659	1597.00000	1610.50000
22.60679	1624.00000	1615.09998
22.61699	1643.00000	1619.69995
22.62729	1649.00000	1620.80005
22.63749	1696.00000	1625.59998
22.64779	1654.00000	1630.30005
22.65799	1631.00000	1635.00000
22.66819	1521.00000	1639.80005
22.67849	1570.00000	1639.59998
22.68869	1614.00000	1637.69995
22.69889	1584.00000	1637.50000
22.70919	1643.00000	1637.40002
22.71939	1583.00000	1637.30005
22.72969	1732.00000	1637.30005
22.73989	1642.00000	1637.30005
22.75019	1646.00000	1637.30005
22.76039	1570.00000	1637.30005
22.77059	1608.00000	1637.40002
22.78089	1576.00000	1637.50000
22.79109	1657.00000	1637.69995
22.80129	1628.00000	1638.00000
22.81159	1689.00000	1638.30005
22.82179	1630.00000	1638.80005
22.83209	1602.00000	1639.30005
22.84229	1619.00000	1639.90002
22.85259	1663.00000	1640.69995
22.86279	1624.00000	1641.69995
22.87299	1679.00000	1642.80005
22.88329	1623.00000	1644.19995
22.89349	1626.00000	1645.80005
22.90369	1564.00000	1647.69995
22.91399	1666.00000	1649.90002
22.92419	1688.00000	1652.59998
22.93449	1638.00000	1655.59998
22.94469	1690.00000	1659.09998
22.95499	1644.00000	1663.09998
22.96519	1748.00000	1667.59998
22.97539	1772.00000	1672.59998
22.98569	1730.00000	1678.09998
22.99589	1812.00000	1684.09998
23.00609	1765.00000	1690.69995
23.01639	1799.00000	1698.00000
23.02659	1888.00000	1706.40002
23.03689	1872.00000	1716.30005
23.04709	1847.00000	1728.30005
23.05739	1969.00000	1743.19995
23.06759	2051.00000	1761.40002
23.07779	2036.00000	1782.80005
23.08809	2137.00000	1805.90002
23.09829	2267.00000	1827.09998
23.10849	2356.00000	1841.90002
23.11879	2369.00000	1847.19995
23.12899	2340.00000	1843.19995
23.13929	2371.00000	1833.30005
23.14949	2359.00000	1821.19995
23.15969	2267.00000	1808.40002
23.16999	2148.00000	1794.19995
23.18019	2238.00000	1777.59998
23.19049	2045.00000	1758.90002
23.20069	2056.00000	1739.59998
23.21099	2009.00000	1721.30005
23.22119	1969.00000	1705.19995
23.23139	1891.00000	1691.59998
23.24169	1892.00000	1680.19995
23.25189	1903.00000	1670.80005
23.26209	1784.00000	1662.90002
23.27239	1806.00000	1656.19995
23.28259	1684.00000	1650.50000
23.29289	1730.00000	1645.50000
23.30309	1783.00000	1641.09998
23.31339	1798.00000	1637.30005
23.32359	1819.00000	1633.90002
23.33379	1693.00000	1630.90002
23.34409	1722.00000	1628.19995
23.35429	1810.00000	1625.80005
23.36449	1749.00000	1623.59998
23.37479	1735.00000	1621.50000
23.38499	1729.00000	1619.59998
23.39529	1734.00000	1617.90002
23.40549	1780.00000	1616.30005
23.41569	1665.00000	1614.69995
23.42599	1750.00000	1613.30005
23.43619	1660.00000	1611.90002
23.44649	1666.00000	1610.59998
23.45669	1611.00000	1609.40002
23.46689	1644.00000	1614.30005
23.47719	1643.00000	1619.19995
23.48739	1735.00000	1624.19995
23.49769	1733.00000	1629.19995
23.50789	1671.00000	1634.30005
23.51809	1727.00000	1639.40002
23.52839	1728.00000	1644.59998
23.53859	1667.00000	1649.80005
23.54889	1738.00000	1655.00000
23.55909	1645.00000	1660.19995
23.56929	1617.00000	1665.50000
23.57959	1696.00000	1670.69995
23.58979	1719.00000	1676.00000
23.60009	1670.00000	1681.40002
23.61029	1721.00000	1686.69995
23.62049	1635.00000	1692.09998
23.63079	1736.00000	1697.40002
23.64099	1782.00000	1702.80005
23.65129	1738.00000	1708.19995
23.66149	1696.00000	1713.59998
23.67169	1694.00000	1719.00000
23.68199	1715.00000	1724.50000
23.69219	1778.00000	1729.90002
23.70249	1690.00000	1747.00000
23.71269	1707.00000	1752.59998
23.72289	1767.00000	1758.30005
23.73319	1755.00000	1764.00000
23.74339	1676.00000	1769.80005
23.75369	1727.00000	1781.19995
23.76389	1761.00000	1787.00000
23.77409	1676.00000	1792.90002
23.78439	1682.00000	1798.80005
23.79459	1722.00000	1804.69995
23.80489	1617.00000	1810.59998
23.81509	1687.00000	1816.59998
23.82529	1674.00000	1822.50000
23.83559	1705.00000	1828.50000
23.84579	1644.00000	1834.50000
23.85609	1742.00000	1840.50000
23.86629	1722.00000	1846.50000
23.87649	1685.00000	1852.59998
23.88679	1731.00000	1858.69995
23.89699	1730.00000	1864.80005
23.90729	1693.00000	1870.90002
23.91749	1653.00000	1877.00000
23.92769	1656.00000	1883.19995
23.93799	1704.00000	1889.40002
23.94819	1729.00000	1895.59998
23.95849	1683.00000	1901.80005
23.96869	1715.00000	1908.09998
23.97889	1745.00000	1914.40002
23.98919	1640.00000	1920.69995
23.99939	1730.00000	1927.09998
24.00969	1717.00000	1933.50000
24.01989	1739.00000	1939.90002
24.03009	1682.00000	1946.30005
24.04039	1649.00000	1952.80005
24.05059	1766.00000	1959.40002
24.06089	1695.00000	1966.00000
24.07109	1743.00000	1972.59998
24.08129	1703.00000	1978.30005
24.09159	1724.00000	1985.09998
24.10179	1704.00000	1991.90002
24.11209	1761.00000	1998.69995
24.12229	1711.00000	2005.69995
24.13249	1809.00000	2012.59998
24.14279	1688.00000	2019.19995
24.15299	1664.00000	2026.30005
24.16319	1753.00000	2033.50000
24.17349	1723.00000	2040.80005
24.18369	1803.00000	2048.19995
24.19399	1733.00000	2055.60010
24.20419	1713.00000	2063.19995
24.21449	1734.00000	2070.89990
24.22469	1734.00000	2078.60010
24.23489	1747.00000	2086.50000
24.24519	1801.00000	2094.60010
24.25539	1721.00000	2102.69995
24.26559	1750.00000	2111.00000
24.27589	1792.00000	2119.50000
24.28609	1795.00000	2128.19995
24.29639	1775.00000	2137.00000
24.30659	1766.00000	2146.10010
24.31689	1745.00000	2155.39990
24.32709	1745.00000	2164.89990
24.33729	1752.00000	2174.69995
24.34759	1841.00000	2184.80005
24.35779	1700.00000	2195.19995
24.36799	1783.00000	2194.00000
24.37829	1791.00000	2193.30005
24.38849	1847.00000	2193.00000
24.39879	1753.00000	2193.19995
24.40899	1771.00000	2193.89990
24.41929	1868.00000	2195.30005
24.42949	1859.00000	2197.39990
24.43969	1775.00000	2200.30005
24.44999	1813.00000	2204.19995
24.46019	1806.00000	2209.10010
24.47039	1935.00000	2215.30005
24.48069	1876.00000	2222.89990
24.49089	1874.00000	2232.10010
24.50119	1936.00000	2243.10010
24.51139	1916.00000	2256.39990
24.52169	1893.00000	2272.00000
24.53189	1927.00000	2290.39990
24.54209	1919.00000	2312.00000
24.55239	1953.00000	2337.00000
24.56259	2055.00000	2365.89990
24.57279	2053.00000	2399.00000
24.58309	2024.00000	2436.50000
24.59329	2131.00000	2478.60010
24.60359	2084.00000	2525.60010
24.61379	2204.00000	2577.30005
24.62409	2244.00000	2633.80005
24.63429	2320.00000	2695.30005
24.64449	2395.00000	2762.10010
24.65479	2492.00000	2835.30005
24.66499	2667.00000	2916.80005
24.67529	2811.00000	3009.89990
24.68549	2915.00000	3119.10010
24.69569	3274.00000	3250.30005
24.70599	3462.00000	3409.89990
24.71619	3801.00000	3602.00000
24.72639	4280.00000	3825.60010
24.73669	4694.00000	4069.10010
24.74689	5167.00000	4306.79980
24.75719	5632.00000	4501.20020
24.76739	5948.00000	4616.39990
24.77769	5947.00000	4636.60010
24.78789	5657.00000	4575.60010
24.79809	5489.00000	4464.89990
24.80839	5257.00000	4332.50000
24.81859	4900.00000	4188.89990
24.82879	4780.00000	4029.50000
24.83909	4421.00000	3847.39990
24.84929	4022.00000	3644.80005
24.85959	3832.00000	3434.00000
24.86979	3385.00000	3229.89990
24.87999	3088.00000	3044.00000
24.89029	2825.00000	2881.39990
24.90049	2687.00000	2742.19995
24.91079	2576.00000	2623.89990
24.92099	2388.00000	2523.30005
24.93119	2399.00000	2436.69995
24.94149	2287.00000	2361.60010
24.95169	2225.00000	2295.80005
24.96199	2224.00000	2237.60010
24.97219	2216.00000	2185.89990
24.98239	2071.00000	2139.69995
24.99269	2060.00000	2098.19995
25.00289	2092.00000	2060.89990
25.01319	2103.00000	2027.00000
25.02339	2079.00000	1996.19995
25.03359	1922.00000	1967.90002
25.04389	1904.00000	1941.90002
25.05409	1975.00000	1939.00000
25.06439	1993.00000	1916.80005
25.07459	1916.00000	1896.00000
25.08479	1956.00000	1876.40002
25.09509	1900.00000	1858.00000
25.10529	1899.00000	1840.50000
25.11559	1921.00000	1834.40002
25.12579	1907.00000	1818.80005
25.13599	1821.00000	1803.90002
25.14629	1931.00000	1789.59998
25.15649	1883.00000	1776.09998
25.16679	1904.00000	1763.00000
25.17699	1924.00000	1750.59998
25.18719	1915.00000	1738.59998
25.19749	1837.00000	1727.00000
25.20769	1841.00000	1715.90002
25.21799	1961.00000	1705.19995
25.22819	1924.00000	1694.90002
25.23839	1870.00000	1684.90002
25.24869	1926.00000	1675.19995
25.25889	1955.00000	1665.80005
25.26919	1937.00000	1656.69995
25.27939	1899.00000	1647.80005
25.28959	1844.00000	1639.19995
25.29989	1847.00000	1630.80005
25.31009	1899.00000	1622.59998
25.32039	1856.00000	1614.59998
25.33059	1890.00000	1606.80005
25.34079	1879.00000	1599.19995
25.35109	1884.00000	1591.69995
25.36129	1838.00000	1584.40002
25.37159	1838.00000	1577.30005
25.38179	1881.00000	1570.30005
25.39199	1807.00000	1563.50000
25.40229	1801.00000	1556.80005
25.41249	1880.00000	1550.30005
25.42279	1873.00000	1552.09998
25.43299	1803.00000	1546.00000
25.44319	1878.00000	1540.00000
25.45349	1936.00000	1534.09998
25.46369	1831.00000	1528.40002
25.47399	1859.00000	1522.80005
25.48419	1867.00000	1521.40002
25.49439	1848.00000	1516.19995
25.50469	1867.00000	1511.00000
25.51489	1817.00000	1506.00000
25.52519	1820.00000	1501.19995
25.53539	1844.00000	1496.50000
25.54559	1900.00000	1494.80005
25.55589	1888.00000	1490.50000
25.56609	1890.00000	1486.30005
25.57629	1826.00000	1482.19995
25.58659	1855.00000	1478.40002
25.59679	1889.00000	1474.69995
25.60709	1827.00000	1471.19995
25.61729	1873.00000	1469.30005
25.62759	1830.00000	1466.30005
25.63779	1846.00000	1463.40002
25.64799	1871.00000	1460.80005
25.65829	1847.00000	1458.40002
25.66849	1762.00000	1456.19995
25.67879	1889.00000	1454.30005
25.68899	1883.00000	1452.69995
25.69919	1862.00000	1451.40002
25.70949	1886.00000	1450.40002
25.71969	1797.00000	1449.69995
25.72989	1747.00000	1449.40002
25.74019	1889.00000	1453.09998
25.75039	1870.00000	1457.19995
25.76069	1909.00000	1461.69995
25.77089	1938.00000	1466.80005
25.78119	1781.00000	1472.30005
25.79139	1892.00000	1478.50000
25.80159	1944.00000	1485.19995
25.81189	1910.00000	1492.69995
25.82209	1897.00000	1500.90002
25.83229	1884.00000	1510.00000
25.84259	1910.00000	1508.50000
25.85279	1876.00000	1519.80005
25.86309	1815.00000	1532.09998
25.87329	1913.00000	1545.80005
25.88359	1884.00000	1560.90002
25.89379	1960.00000	1577.69995
25.90399	1916.00000	1596.30005
25.91429	1932.00000	1611.50000
25.92449	1887.00000	1634.69995
25.93469	1972.00000	1660.59998
25.94499	1986.00000	1689.50000
25.95519	1905.00000	1721.90002
25.96549	1982.00000	1758.19995
25.97569	1971.00000	1798.80005
25.98599	2029.00000	1844.19995
25.99619	2039.00000	1894.90002
26.00639	1956.00000	1951.40002
26.01669	2053.00000	2014.30005
26.02689	2059.00000	2083.80005
26.03709	2176.00000	2160.39990
26.04739	2248.00000	2244.30005
26.05759	2182.00000	2335.60010
26.06789	2227.00000	2434.30005
26.07809	2229.00000	2540.39990
26.08839	2261.00000	2654.10010
26.09859	2413.00000	2775.89990
26.10879	2518.00000	2907.30005
26.11909	2546.00000	3050.69995
26.12929	2648.00000	3210.19995
26.13949	2734.00000	3391.60010
26.14979	2967.00000	3602.50000
26.15999	3227.00000	3851.69995
26.17029	3397.00000	4147.29980
26.18049	3676.00000	4494.00000
26.19079	4068.00000	4888.00000
26.20099	4659.00000	5310.79980
26.21119	4947.00000	5725.79980
26.22149	5444.00000	6081.70020
26.23169	5552.00000	6326.29980
26.24199	5862.00000	6429.00000
26.25219	5697.00000	6395.89990
26.26239	5505.00000	6262.79980
26.27269	5470.00000	6073.20020
26.28289	5104.00000	5854.79980
26.29309	5083.00000	5613.60010
26.30339	4784.00000	5342.70020
26.31359	4495.00000	5038.10010
26.32389	4192.00000	4708.00000
26.33409	3868.00000	4371.29980
26.34429	3673.00000	4048.89990
26.35459	3412.00000	3756.00000
26.36479	3222.00000	3500.30005
26.37509	3095.00000	3283.10010
26.38529	3002.00000	3101.50000
26.39549	2843.00000	2951.10010
26.40579	2648.00000	2827.19995
26.41599	2586.00000	2725.60010
26.42629	2670.00000	2642.89990
26.43649	2539.00000	2576.60010
26.44669	2435.00000	2524.60010
26.45699	2451.00000	2485.39990
26.46719	2470.00000	2457.80005
26.47749	2508.00000	2440.80005
26.48769	2372.00000	2433.89990
26.49789	2392.00000	2436.80005
26.50819	2346.00000	2449.80005
26.51839	2397.00000	2473.80005
26.52869	2458.00000	2510.39990
26.53889	2511.00000	2562.10010
26.54909	2457.00000	2631.50000
26.55939	2541.00000	2721.30005
26.56959	2617.00000	2832.89990
26.57989	2659.00000	2964.69995
26.59009	2740.00000	3110.10010
26.60029	2777.00000	3256.60010
26.61059	2901.00000	3385.69995
26.62079	3086.00000	3478.30005
26.63109	3052.00000	3522.00000
26.64129	3108.00000	3516.80005
26.65149	2991.00000	3473.89990
26.66179	2970.00000	3409.50000
26.67199	2885.00000	3335.80005
26.68229	2884.00000	3257.39990
26.69249	2759.00000	3174.00000
26.70269	2786.00000	3084.30005
26.71299	2584.00000	2990.80005
26.72319	2587.00000	2898.80005
26.73349	2588.00000	2813.60010
26.74369	2476.00000	2737.30005
26.75389	2401.00000	2667.39990
26.76419	2319.00000	2599.39990
26.77439	2289.00000	2526.50000
26.78469	2291.00000	2447.50000
26.79489	2293.00000	2364.39990
26.80509	2206.00000	2280.60010
26.81539	2143.00000	2198.89990
26.82559	2139.00000	2120.00000
26.83589	2092.00000	2042.00000
26.84609	2130.00000	1963.80005
26.85629	2072.00000	1885.40002
26.86659	1985.00000	1808.19995
26.87679	1999.00000	1734.30005
26.88709	2056.00000	1665.69995
26.89729	1956.00000	1603.40002
26.90749	1958.00000	1547.69995
26.91779	1929.00000	1498.19995
26.92799	1990.00000	1454.19995
26.93829	1892.00000	1414.90002
26.94849	1839.00000	1379.59998
26.95869	1915.00000	1347.59998
26.96899	1786.00000	1318.50000
26.97919	1828.00000	1297.50000
26.98949	1851.00000	1273.09998
26.99969	1846.00000	1250.50000
27.00989	1758.00000	1229.59998
27.02019	1855.00000	1210.19995
27.03039	1803.00000	1192.19995
27.04059	1802.00000	1178.19995
27.05089	1782.00000	1162.40002
27.06109	1780.00000	1147.69995
27.07139	1747.00000	1133.90002
27.08159	1764.00000	1120.80005
27.09189	1846.00000	1108.40002
27.10209	1751.00000	1096.69995
27.11229	1765.00000	1085.59998
27.12259	1757.00000	1075.09998
27.13279	1760.00000	1065.09998
27.14299	1737.00000	1055.50000
27.15329	1795.00000	1046.30005
27.16349	1745.00000	1037.40002
27.17379	1775.00000	1028.90002
27.18399	1727.00000	1020.79999
27.19429	1740.00000	1013.00000
27.20449	1803.00000	1005.50000
27.21469	1768.00000	998.20001
27.22499	1736.00000	991.20001
27.23519	1711.00000	984.40002
27.24549	1676.00000	978.50000
27.25569	1775.00000	1085.59998
27.26589	1756.00000	1193.00000
27.27619	1777.00000	1300.59998
27.28639	1755.00000	1408.40002
27.29659	1751.00000	1516.30005
27.30689	1699.00000	1624.40002
27.31709	1654.00000	1732.30005
27.32739	1715.00000	1728.90002
27.33759	1755.00000	1725.59998
27.34789	1797.00000	1722.50000
27.35809	1754.00000	1719.50000
27.36829	1729.00000	1716.59998
27.37859	1778.00000	1713.80005
27.38879	1687.00000	1711.09998
27.39899	1713.00000	1708.59998
27.40929	1697.00000	1706.09998
27.41949	1742.00000	1682.59998
27.42979	1655.00000	1680.59998
27.43999	1661.00000	1678.80005
27.45029	1744.00000	1677.00000
27.46049	1770.00000	1675.30005
27.47069	1764.00000	1673.69995
27.48099	1708.00000	1672.19995
27.49119	1677.00000	1660.19995
27.50139	1771.00000	1659.00000
27.51169	1763.00000	1657.80005
27.52189	1862.00000	1656.80005
27.53219	1813.00000	1655.69995
27.54239	1766.00000	1654.80005
27.55269	1800.00000	1653.90002
27.56289	1777.00000	1653.09998
27.57309	1763.00000	1652.30005
27.58339	1754.00000	1651.59998
27.59359	1794.00000	1651.00000
27.60379	1816.00000	1650.50000
27.61409	1751.00000	1650.00000
27.62429	1796.00000	1649.59998
27.63459	1752.00000	1649.30005
27.64479	1870.00000	1649.09998
27.65509	1772.00000	1649.00000
27.66529	1759.00000	1649.00000
27.67549	1709.00000	1649.09998
27.68579	1771.00000	1649.30005
27.69599	1779.00000	1649.59998
27.70619	1754.00000	1650.00000
27.71649	1758.00000	1650.59998
27.72669	1837.00000	1651.30005
27.73699	1835.00000	1652.09998
27.74719	1835.00000	1653.19995
27.75739	1748.00000	1657.40002
27.76769	1779.00000	1658.90002
27.77789	1696.00000	1660.59998
27.78819	1760.00000	1662.50000
27.79839	1739.00000	1664.59998
27.80859	1734.00000	1667.09998
27.81889	1703.00000	1671.30005
27.82909	1806.00000	1674.40002
27.83939	1735.00000	1669.69995
27.84959	1753.00000	1673.59998
27.85979	1747.00000	1677.90002
27.87009	1718.00000	1682.69995
27.88029	1776.00000	1687.90002
27.89059	1778.00000	1693.50000
27.90079	1724.00000	1699.69995
27.91099	1764.00000	1706.30005
27.92129	1757.00000	1709.59998
27.93149	1669.00000	1717.40002
27.94179	1764.00000	1726.00000
27.95199	1701.00000	1735.30005
27.96219	1716.00000	1745.59998
27.97249	1804.00000	1756.90002
27.98269	1712.00000	1769.69995
27.99299	1706.00000	1784.19995
28.00319	1817.00000	1797.90002
28.01339	1783.00000	1816.80005
28.02369	1812.00000	1838.19995
28.03389	1792.00000	1862.09998
28.04419	1878.00000	1888.19995
28.05439	1878.00000	1915.59998
28.06459	1876.00000	1943.09998
28.07489	1842.00000	1967.69995
28.08509	1875.00000	1991.09998
28.09539	1907.00000	2011.40002
28.10559	1960.00000	2028.90002
28.11579	1866.00000	2044.69995
28.12609	1899.00000	2060.00000
28.13629	2011.00000	2075.39990
28.14659	1892.00000	2091.50000
28.15679	1907.00000	2108.00000
28.16699	2003.00000	2125.19995
28.17729	1885.00000	2143.50000
28.18749	1921.00000	2163.80005
28.19779	1918.00000	2187.69995
28.20799	2013.00000	2216.60010
28.21819	1990.00000	2252.30005
28.22849	2017.00000	2296.50000
28.23869	2029.00000	2350.80005
28.24899	2144.00000	2416.30005
28.25919	2158.00000	2493.19995
28.26939	2304.00000	2580.19995
28.27969	2278.00000	2673.00000
28.28989	2364.00000	2765.00000
28.30019	2527.00000	2846.69995
28.31039	2520.00000	2908.50000
28.32059	2558.00000	2943.30005
28.33089	2679.00000	2949.10010
28.34109	2563.00000	2929.80005
28.35139	2483.00000	2892.19995
28.36159	2565.00000	2843.39990
28.37179	2540.00000	2787.39990
28.38209	2556.00000	2725.39990
28.39229	2434.00000	2656.80005
28.40259	2414.00000	2581.50000
28.41279	2378.00000	2501.19995
28.42299	2335.00000	2419.19995
28.43329	2323.00000	2339.39990
28.44349	2405.00000	2264.60010
28.45379	2335.00000	2196.80005
28.46399	2395.00000	2136.60010
28.47419	2389.00000	2083.80005
28.48449	2420.00000	2037.40002
28.49469	2453.00000	1996.30005
28.50489	2358.00000	1959.59998
28.51519	2342.00000	1926.50000
28.52539	2337.00000	1896.50000
28.53569	2283.00000	1869.19995
28.54589	2157.00000	1844.30005
28.55619	2167.00000	1821.59998
28.56639	2177.00000	1800.69995
28.57659	2099.00000	1781.50000
28.58689	2103.00000	1763.80005
28.59709	1951.00000	1747.40002
28.60729	1974.00000	1732.40002
28.61759	1874.00000	1718.69995
28.62779	1935.00000	1706.19995
28.63809	1917.00000	1694.90002
28.64829	1804.00000	1684.59998
28.65859	1755.00000	1675.30005
28.66879	1747.00000	1666.90002
28.67899	1788.00000	1659.19995
28.68929	1703.00000	1652.19995
28.69949	1788.00000	1645.90002
28.70969	1705.00000	1640.19995
28.71999	1771.00000	1635.00000
28.73019	1723.00000	1630.30005
28.74049	1698.00000	1626.09998
28.75069	1725.00000	1622.50000
28.76099	1617.00000	1619.19995
28.77119	1640.00000	1616.50000
28.78139	1704.00000	1614.19995
28.79169	1699.00000	1612.40002
28.80189	1723.00000	1611.09998
28.81219	1672.00000	1610.30005
28.82239	1662.00000	1609.90002
28.83259	1651.00000	1610.09998
28.84289	1689.00000	1610.90002
28.85309	1700.00000	1612.19995
28.86329	1762.00000	1614.09998
28.87359	1594.00000	1616.69995
28.88379	1693.00000	1621.40002
28.89409	1689.00000	1626.80005
28.90429	1660.00000	1632.90002
28.91459	1673.00000	1639.80005
28.92479	1665.00000	1647.40002
28.93499	1657.00000	1655.90002
28.94529	1628.00000	1665.09998
28.95549	1656.00000	1675.19995
28.96569	1688.00000	1686.00000
28.97599	1654.00000	1697.59998
28.98619	1683.00000	1710.00000
28.99649	1636.00000	1723.19995
29.00669	1643.00000	1737.30005
29.01699	1621.00000	1752.40002
29.02719	1685.00000	1768.69995
29.03739	1711.00000	1786.59998
29.04769	1768.00000	1806.59998
29.05789	1814.00000	1829.19995
29.06809	1704.00000	1861.40002
29.07839	1794.00000	1891.50000
29.08859	1793.00000	1926.40002
29.09889	1883.00000	1966.40002
29.10909	2046.00000	2011.40002
29.11939	2020.00000	2060.19995
29.12959	2134.00000	2110.50000
29.13979	2275.00000	2161.69995
29.15009	2272.00000	2203.19995
29.16029	2286.00000	2233.80005
29.17049	2261.00000	2250.69995
29.18079	2271.00000	2253.50000
29.19099	2178.00000	2252.60010
29.20129	2202.00000	2234.50000
29.21149	2147.00000	2210.60010
29.22169	2067.00000	2182.80005
29.23199	2045.00000	2151.60010
29.24219	2113.00000	2116.89990
29.25249	1930.00000	2078.89990
29.26269	1923.00000	2042.40002
29.27289	1884.00000	2000.69995
29.28319	1819.00000	1959.50000
29.29339	1712.00000	1920.50000
29.30369	1776.00000	1884.59998
29.31389	1754.00000	1852.40002
29.32409	1702.00000	1823.80005
29.33439	1593.00000	1798.80005
29.34459	1649.00000	1776.90002
29.35489	1701.00000	1757.59998
29.36509	1615.00000	1740.69995
29.37529	1658.00000	1725.59998
29.38559	1687.00000	1712.19995
29.39579	1616.00000	1700.19995
29.40609	1691.00000	1689.40002
29.41629	1617.00000	1678.80005
29.42649	1654.00000	1670.09998
29.43679	1600.00000	1662.19995
29.44699	1674.00000	1655.09998
29.45729	1630.00000	1648.80005
29.46749	1638.00000	1643.00000
29.47769	1618.00000	1637.90002
29.48799	1641.00000	1633.30005
29.49819	1648.00000	1628.69995
29.50849	1679.00000	1625.00000
29.51869	1628.00000	1621.69995
29.52889	1650.00000	1618.69995
29.53919	1680.00000	1616.00000
29.54939	1630.00000	1613.59998
29.55969	1614.00000	1611.50000
29.56989	1585.00000	1609.59998
29.58009	1620.00000	1607.90002
29.59039	1612.00000	1606.40002
29.60059	1656.00000	1605.09998
29.61089	1538.00000	1604.00000
29.62109	1662.00000	1603.00000
29.63129	1690.00000	1602.19995
29.64159	1582.00000	1601.50000
29.65179	1609.00000	1600.90002
29.66209	1635.00000	1600.50000
29.67229	1589.00000	1594.69995
29.68249	1693.00000	1594.59998
29.69279	1616.00000	1594.69995
29.70299	1581.00000	1594.80005
29.71329	1605.00000	1595.09998
29.72349	1626.00000	1595.40002
29.73369	1531.00000	1595.90002
29.74399	1618.00000	1596.50000
29.75419	1534.00000	1594.40002
29.76449	1669.00000	1595.19995
29.77469	1671.00000	1596.09998
29.78489	1644.00000	1597.09998
29.79519	1625.00000	1598.09998
29.80539	1607.00000	1599.30005
29.81569	1631.00000	1600.59998
29.82589	1527.00000	1601.90002
29.83609	1657.00000	1598.30005
29.84639	1608.00000	1594.69995
29.85659	1605.00000	1591.30005
29.86689	1634.00000	1587.80005
29.87709	1586.00000	1584.50000
29.88729	1579.00000	1581.30005
29.89759	1681.00000	1578.30005
29.90779	1650.00000	1575.30005
29.91809	1601.00000	1572.40002
29.92829	1577.00000	1569.69995
29.93849	1663.00000	1567.00000
29.94879	1542.00000	1564.50000
29.95899	1592.00000	1565.00000
29.96919	1593.00000	1562.80005
29.97949	1655.00000	1560.69995
29.98969	1663.00000	1558.69995
29.99999	1583.00000	1556.90002
30.01019	1654.00000	1555.30005
30.02049	1635.00000	1553.80005
30.03069	1640.00000	1553.90002
30.04089	1691.00000	1552.80005
30.05119	1636.00000	1551.90002
30.06139	1654.00000	1551.19995
30.07159	1700.00000	1550.69995
30.08189	1679.00000	1550.50000
30.09209	1620.00000	1550.50000
30.10239	1643.00000	1550.80005
30.11259	1698.00000	1551.30005
30.12289	1663.00000	1552.19995
30.13309	1631.00000	1553.50000
30.14329	1625.00000	1555.30005
30.15359	1688.00000	1557.30005
30.16379	1669.00000	1559.80005
30.17399	1668.00000	1562.69995
30.18429	1683.00000	1566.09998
30.19449	1711.00000	1570.19995
30.20479	1614.00000	1574.80005
30.21499	1647.00000	1582.80005
30.22529	1708.00000	1591.50000
30.23549	1695.00000	1601.00000
30.24569	1689.00000	1611.30005
30.25599	1647.00000	1622.69995
30.26619	1695.00000	1635.09998
30.27639	1686.00000	1648.59998
30.28669	1758.00000	1663.40002
30.29689	1759.00000	1679.59998
30.30719	1727.00000	1697.19995
30.31739	1709.00000	1716.30005
30.32769	1762.00000	1737.19995
30.33789	1780.00000	1759.69995
30.34809	1815.00000	1784.19995
30.35839	1753.00000	1810.59998
30.36859	1779.00000	1839.00000
30.37889	1775.00000	1869.50000
30.38909	1852.00000	1902.09998
30.39929	1815.00000	1937.00000
30.40959	1852.00000	1974.19995
30.41979	1923.00000	2013.90002
30.42999	2011.00000	2056.30005
30.44029	1997.00000	2101.60010
30.45049	2141.00000	2150.39990
30.46079	2148.00000	2203.30005
30.47099	2144.00000	2260.89990
30.48129	2289.00000	2324.30005
30.49149	2386.00000	2394.50000
30.50169	2482.00000	2472.89990
30.51199	2624.00000	2560.60010
30.52219	2860.00000	2658.50000
30.53239	3018.00000	2767.10010
30.54269	3281.00000	2885.80005
30.55289	3688.00000	3012.50000
30.56319	4106.00000	3143.50000
30.57339	4506.00000	3273.10010
30.58369	4904.00000	3394.69995
30.59389	5019.00000	3498.80005
30.60409	5033.00000	3587.10010
30.61439	4962.00000	3655.80005
30.62459	4585.00000	3708.10010
30.63479	4531.00000	3749.80005
30.64509	4488.00000	3787.69995
30.65529	4376.00000	3827.50000
30.66559	4449.00000	3870.60010
30.67579	4300.00000	3920.39990
30.68599	4198.00000	3973.30005
30.69629	4098.00000	4025.39990
30.70649	3938.00000	4071.30005
30.71679	3907.00000	4104.39990
30.72699	3923.00000	4117.70020
30.73719	3583.00000	4106.89990
30.74749	3606.00000	4067.19995
30.75769	3477.00000	4001.50000
30.76799	3178.00000	3914.89990
30.77819	3215.00000	3814.10010
30.78839	3005.00000	3704.39990
30.79869	3047.00000	3589.19995
30.80889	2952.00000	3469.30005
30.81919	2879.00000	3345.10010
30.82939	2675.00000	3215.30005
30.83959	2604.00000	3081.80005
30.84989	2482.00000	2947.50000
30.86009	2476.00000	2815.69995
30.87039	2319.00000	2689.69995
30.88059	2305.00000	2571.89990
30.89079	2155.00000	2463.89990
30.90109	2166.00000	2366.10010
30.91129	2068.00000	2278.19995
30.92159	2001.00000	2199.39990
30.93179	1941.00000	2128.80005
30.94199	1861.00000	2065.39990
30.95229	1896.00000	2008.09998
30.96249	1883.00000	1956.19995
30.97279	1891.00000	1908.90002
30.98299	1806.00000	1865.69995
30.99319	1801.00000	1849.09998
31.00349	1767.00000	1812.80005
31.01369	1750.00000	1779.50000
31.02399	1742.00000	1748.69995
31.03419	1745.00000	1720.40002
31.04439	1783.00000	1694.30005
31.05469	1708.00000	1670.09998
31.06489	1724.00000	1659.30005
31.07519	1676.00000	1638.90002
31.08539	1702.00000	1620.09998
31.09559	1757.00000	1602.80005
31.10589	1650.00000	1586.80005
31.11609	1683.00000	1572.09998
31.12639	1682.00000	1558.59998
31.13659	1665.00000	1546.30005
31.14679	1663.00000	1534.90002
31.15709	1574.00000	1524.40002
31.16729	1622.00000	1514.90002
31.17759	1678.00000	1509.80005
31.18779	1604.00000	1502.00000
31.19799	1646.00000	1495.09998
31.20829	1606.00000	1489.00000
31.21849	1647.00000	1483.69995
31.22879	1625.00000	1479.19995
31.23899	1570.00000	1475.40002
31.24919	1644.00000	1474.19995
31.25949	1565.00000	1472.09998
31.26969	1602.00000	1470.69995
31.27999	1624.00000	1470.19995
31.29019	1568.00000	1470.40002
31.30039	1636.00000	1471.50000
31.31069	1558.00000	1473.40002
31.32089	1617.00000	1476.00000
31.33109	1618.00000	1479.50000
31.34139	1578.00000	1483.69995
31.35159	1572.00000	1488.69995
31.36189	1616.00000	1494.40002
31.37209	1653.00000	1500.80005
31.38239	1686.00000	1508.00000
31.39259	1616.00000	1516.00000
31.40279	1646.00000	1524.90002
31.41309	1657.00000	1534.80005
31.42329	1624.00000	1545.80005
31.43349	1630.00000	1558.30005
31.44379	1602.00000	1572.59998
31.45399	1600.00000	1589.00000
31.46429	1602.00000	1608.40002
31.47449	1660.00000	1630.69995
31.48479	1658.00000	1656.59998
31.49499	1708.00000	1686.40002
31.50519	1686.00000	1720.09998
31.51549	1649.00000	1757.30005
31.52569	1726.00000	1796.90002
31.53589	1692.00000	1837.09998
31.54619	1784.00000	1875.69995
31.55639	1756.00000	1909.40002
31.56669	1784.00000	1935.59998
31.57689	1796.00000	1952.30005
31.58719	1825.00000	1958.80005
31.59739	1778.00000	1955.50000
31.60759	1802.00000	1944.19995
31.61789	1815.00000	1926.90002
31.62809	1780.00000	1905.30005
31.63829	1828.00000	1880.40002
31.64859	1728.00000	1852.90002
31.65879	1755.00000	1822.80005
31.66909	1649.00000	1790.50000
31.67929	1694.00000	1756.59998
31.68959	1702.00000	1722.09998
31.69979	1621.00000	1688.09998
31.70999	1704.00000	1655.69995
31.72029	1707.00000	1625.69995
31.73049	1663.00000	1598.50000
31.74069	1657.00000	1574.19995
31.75099	1654.00000	1552.59998
31.76119	1560.00000	1533.40002
31.77149	1623.00000	1516.00000
31.78169	1636.00000	1500.00000
31.79199	1601.00000	1485.09998
31.80219	1576.00000	1471.09998
31.81239	1578.00000	1457.80005
31.82269	1639.00000	1445.30005
31.83289	1595.00000	1433.50000
31.84309	1610.00000	1422.40002
31.85339	1544.00000	1412.00000
31.86359	1583.00000	1405.69995
31.87389	1616.00000	1400.00000
31.88409	1665.00000	1394.80005
31.89429	1632.00000	1390.30005
31.90459	1673.00000	1386.50000
31.91479	1564.00000	1383.40002
31.92509	1560.00000	1381.09998
31.93529	1621.00000	1379.50000
31.94559	1604.00000	1378.80005
31.95579	1551.00000	1378.80005
31.96599	1615.00000	1379.50000
31.97629	1585.00000	1380.90002
31.98649	1650.00000	1383.09998
31.99679	1594.00000	1385.90002
32.00699	1643.00000	1389.30005
32.01719	1570.00000	1393.30005
32.02749	1643.00000	1397.90002
32.03769	1578.00000	1403.09998
32.04789	1596.00000	1408.90002
32.05819	1632.00000	1415.30005
32.06839	1661.00000	1422.40002
32.07869	1565.00000	1430.00000
32.08889	1677.00000	1438.40002
32.09909	1641.00000	1447.30005
32.10939	1597.00000	1457.00000
32.11959	1582.00000	1467.50000
32.12989	1693.00000	1478.09998
32.14009	1617.00000	1489.50000
32.15029	1607.00000	1495.50000
32.16059	1647.00000	1508.69995
32.17079	1687.00000	1522.80005
32.18109	1724.00000	1537.80005
32.19129	1727.00000	1553.80005
32.20149	1649.00000	1570.90002
32.21179	1644.00000	1589.09998
32.22199	1645.00000	1608.40002
32.23229	1661.00000	1625.90002
32.24249	1757.00000	1647.90002
32.25269	1779.00000	1671.30005
32.26299	1746.00000	1696.30005
32.27319	1823.00000	1723.09998
32.28349	1786.00000	1751.90002
32.29369	1829.00000	1774.40002
32.30389	1772.00000	1808.00000
32.31419	1827.00000	1844.40002
32.32439	1859.00000	1883.90002
32.33469	1896.00000	1927.00000
32.34489	2009.00000	1973.80005
32.35509	1906.00000	2024.69995
32.36539	1925.00000	2079.89990
32.37559	2012.00000	2139.30005
32.38589	2030.00000	2198.60010
32.39609	2109.00000	2265.69995
32.40629	2111.00000	2335.50000
32.41659	2219.00000	2407.00000
32.42679	2190.00000	2479.50000
32.43709	2249.00000	2552.00000
32.44729	2361.00000	2624.30005
32.45749	2369.00000	2696.39990
32.46779	2394.00000	2768.80005
32.47799	2396.00000	2842.39990
32.48829	2361.00000	2917.60010
32.49849	2486.00000	2995.10010
32.50869	2476.00000	3075.39990
32.51899	2546.00000	3158.89990
32.52919	2751.00000	3246.10010
32.53949	2701.00000	3338.10010
32.54969	2732.00000	3436.50000
32.55989	2891.00000	3543.19995
32.57019	3013.00000	3660.80005
32.58039	3138.00000	3792.30005
32.59069	3342.00000	3940.89990
32.60089	3496.00000	4110.10010
32.61109	3692.00000	4303.20020
32.62139	4045.00000	4522.89990
32.63159	4342.00000	4770.70020
32.64189	4785.00000	5046.00000
32.65209	5392.00000	5345.29980
32.66229	6034.00000	5660.79980
32.67259	6839.00000	5980.29980
32.68279	7620.00000	6287.50000
32.69309	8269.00000	6563.20020
32.70329	9111.00000	6788.70020
32.71349	9634.00000	6949.70020
32.72379	9778.00000	7039.10010
32.73399	9377.00000	7058.50000
32.74429	8948.00000	7016.89990
32.75449	8543.00000	6926.79980
32.76469	8217.00000	6800.79980
32.77499	7920.00000	6648.10010
32.78519	7688.00000	6474.29980
32.79549	7341.00000	6282.50000
32.80569	7096.00000	6074.89990
32.81589	6561.00000	5854.89990
32.82619	6045.00000	5628.10010
32.83639	5498.00000	5401.60010
32.84669	5106.00000	5182.29980
32.85689	4646.00000	4976.20020
32.86709	4280.00000	4786.70020
32.87739	4097.00000	4614.89990
32.88759	3903.00000	4459.29980
32.89789	3709.00000	4316.89990
32.90809	3538.00000	4183.79980
32.91829	3294.00000	4056.60010
32.92859	3218.00000	3932.50000
32.93879	3036.00000	3810.19995
32.94899	2900.00000	3689.50000
32.95929	2813.00000	3570.80005
32.96949	2691.00000	3454.80005
32.97979	2650.00000	3341.69995
32.98999	2528.00000	3231.39990
33.00019	2444.00000	3123.80005
33.01049	2429.00000	3018.69995
33.02069	2347.00000	2916.10010
33.03099	2159.00000	2816.60010
33.04119	2156.00000	2720.89990
33.05149	2055.00000	2630.00000
33.06169	2116.00000	2544.50000
33.07189	1969.00000	2464.80005
33.08219	1967.00000	2391.30005
33.09239	1962.00000	2323.80005
33.10269	1875.00000	2262.10010
33.11289	1869.00000	2205.89990
33.12309	1796.00000	2154.60010
33.13339	1795.00000	2107.80005
33.14359	1771.00000	2065.19995
33.15379	1718.00000	2026.19995
33.16409	1686.00000	1990.50000
33.17429	1696.00000	1957.80005
33.18459	1729.00000	1927.59998
33.19479	1680.00000	1899.59998
33.20499	1643.00000	1870.40002
33.21529	1769.00000	1845.69995
33.22549	1619.00000	1822.00000
33.23579	1620.00000	1799.09998
33.24599	1579.00000	1776.80005
33.25629	1597.00000	1755.19995
33.26649	1576.00000	1734.09998
33.27669	1641.00000	1713.69995
33.28699	1604.00000	1694.00000
33.29719	1626.00000	1673.59998
33.30749	1573.00000	1655.30005
33.31769	1531.00000	1637.69995
33.32789	1552.00000	1620.69995
33.33819	1544.00000	1604.30005
33.34839	1594.00000	1588.50000
33.35859	1589.00000	1573.40002
33.36889	1557.00000	1558.90002
33.37909	1481.00000	1545.09998
33.38939	1533.00000	1532.09998
33.39959	1624.00000	1519.80005
33.40979	1495.00000	1508.19995
33.42009	1448.00000	1497.30005
33.43029	1530.00000	1486.80005
33.44059	1493.00000	1477.19995
33.45079	1505.00000	1468.00000
33.46099	1544.00000	1459.40002
33.47129	1432.00000	1451.30005
33.48149	1490.00000	1443.59998
33.49179	1505.00000	1436.40002
33.50199	1523.00000	1429.40002
33.51219	1417.00000	1422.90002
33.52249	1432.00000	1416.50000
33.53269	1422.00000	1410.59998
33.54299	1401.00000	1405.00000
33.55319	1486.00000	1399.69995
33.56339	1518.00000	1394.59998
33.57369	1497.00000	1389.80005
33.58389	1410.00000	1385.19995
33.59419	1446.00000	1380.80005
33.60439	1447.00000	1376.69995
33.61459	1419.00000	1372.69995
33.62489	1435.00000	1368.90002
33.63509	1429.00000	1365.40002
33.64539	1447.00000	1361.90002
33.65559	1488.00000	1358.69995
33.66579	1412.00000	1355.59998
33.67609	1424.00000	1352.69995
33.68629	1354.00000	1349.80005
33.69659	1378.00000	1347.19995
33.70679	1390.00000	1344.59998
33.71699	1401.00000	1342.19995
33.72729	1344.00000	1339.90002
33.73749	1432.00000	1337.69995
33.74779	1401.00000	1335.59998
33.75799	1389.00000	1333.59998
33.76819	1425.00000	1331.69995
33.77849	1484.00000	1329.90002
33.78869	1388.00000	1328.19995
33.79899	1364.00000	1326.50000
33.80919	1386.00000	1325.00000
33.81939	1382.00000	1323.50000
33.82969	1413.00000	1322.59998
33.83989	1349.00000	1321.30005
33.85019	1406.00000	1320.00000
33.86039	1384.00000	1318.80005
33.87059	1433.00000	1317.59998
33.88089	1413.00000	1316.50000
33.89109	1438.00000	1315.50000
33.90139	1376.00000	1314.40002
33.91159	1444.00000	1313.69995
33.92179	1351.00000	1312.80005
33.93209	1305.00000	1311.90002
33.94229	1403.00000	1310.30005
33.95259	1423.00000	1308.69995
33.96279	1363.00000	1307.19995
33.97299	1410.00000	1305.69995
33.98329	1373.00000	1304.30005
33.99349	1388.00000	1302.90002
34.00379	1416.00000	1301.50000
34.01399	1394.00000	1300.19995
34.02419	1324.00000	1298.90002
34.03449	1322.00000	1297.69995
34.04469	1340.00000	1296.40002
34.05499	1351.00000	1295.30005
34.06519	1353.00000	1294.09998
34.07539	1253.00000	1293.00000
34.08569	1311.00000	1291.90002
34.09589	1382.00000	1290.90002
34.10619	1365.00000	1289.90002
34.11639	1338.00000	1288.90002
34.12659	1308.00000	1287.90002
34.13689	1308.00000	1287.00000
34.14709	1310.00000	1284.80005
34.15739	1309.00000	1283.90002
34.16759	1373.00000	1283.09998
34.17779	1304.00000	1282.30005
34.18809	1342.00000	1281.50000
34.19829	1239.00000	1280.69995
34.20859	1314.00000	1279.90002
34.21879	1334.00000	1279.19995
34.22899	1280.00000	1278.40002
34.23929	1263.00000	1277.09998
34.24949	1329.00000	1276.50000
34.25969	1259.00000	1275.80005
34.26999	1259.00000	1275.19995
34.28019	1277.00000	1274.50000
34.29049	1309.00000	1273.90002
34.30069	1350.00000	1273.30005
34.31089	1340.00000	1272.80005
34.32119	1273.00000	1272.19995
34.33139	1245.00000	1271.69995
34.34169	1281.00000	1271.09998
34.35189	1245.00000	1270.59998
34.36219	1254.00000	1270.09998
34.37239	1256.00000	1269.59998
34.38259	1286.00000	1269.19995
34.39289	1269.00000	1268.69995
34.40309	1284.00000	1268.30005
34.41339	1291.00000	1267.80005
34.42359	1252.00000	1267.40002
34.43379	1245.00000	1267.00000
34.44409	1218.00000	1243.80005
34.45429	1232.00000	1243.59998
34.46459	1306.00000	1243.50000
34.47479	1239.00000	1243.40002
34.48499	1349.00000	1243.40002
34.49529	1237.00000	1243.30005
34.50549	1232.00000	1243.19995
34.51569	1255.00000	1243.09998
34.52599	1317.00000	1243.09998
34.53619	1263.00000	1231.69995
34.54649	1266.00000	1231.80005
34.55669	1296.00000	1231.90002
34.56689	1212.00000	1232.00000
34.57719	1252.00000	1232.09998
34.58739	1231.00000	1232.19995
34.59769	1214.00000	1232.30005
34.60789	1248.00000	1232.50000
34.61819	1232.00000	1232.40002
34.62839	1255.00000	1232.59998
34.63859	1202.00000	1232.69995
34.64889	1288.00000	1232.90002
34.65909	1264.00000	1233.09998
34.66939	1295.00000	1229.69995
34.67959	1342.00000	1229.90002
34.68979	1299.00000	1230.19995
34.70009	1257.00000	1230.40002
34.71029	1313.00000	1230.59998
34.72049	1200.00000	1230.90002
34.73079	1205.00000	1231.19995
34.74099	1246.00000	1231.50000
34.75129	1225.00000	1231.80005
34.76149	1206.00000	1230.30005
34.77169	1221.00000	1230.69995
34.78199	1210.00000	1231.00000
34.79219	1258.00000	1231.40002
34.80249	1204.00000	1231.80005
34.81269	1282.00000	1232.19995
34.82299	1248.00000	1232.59998
34.83319	1239.00000	1233.00000
34.84339	1229.00000	1233.50000
34.85369	1224.00000	1233.90002
34.86389	1198.00000	1234.40002
34.87419	1250.00000	1234.90002
34.88439	1173.00000	1235.40002
34.89459	1234.00000	1234.59998
34.90489	1173.00000	1233.90002
34.91509	1180.00000	1233.19995
34.92529	1215.00000	1232.59998
34.93559	1215.00000	1232.09998
34.94579	1184.00000	1231.59998
34.95609	1243.00000	1231.19995
34.96629	1256.00000	1230.80005
34.97649	1195.00000	1230.59998
34.98679	1248.00000	1230.30005
34.99699	1232.00000	1230.19995
35.00729	1241.00000	1230.00000
35.01749	1219.00000	1229.50000
35.02769	1228.00000	1229.19995
35.03799	1170.00000	1228.80005
35.04819	1237.00000	1228.19995
35.05849	1254.00000	1227.40002
35.06869	1179.00000	1226.40002
35.07889	1166.00000	1225.19995
35.08919	1254.00000	1223.90002
35.09939	1213.00000	1222.50000
35.10969	1208.00000	1220.90002
35.11989	1218.00000	1219.30005
35.13009	1215.00000	1217.59998
35.14039	1149.00000	1215.90002
35.15059	1210.00000	1216.50000
35.16089	1186.00000	1214.80005
35.17109	1180.00000	1213.00000
35.18129	1256.00000	1211.19995
35.19159	1253.00000	1209.40002
35.20179	1237.00000	1207.59998
35.21209	1289.00000	1205.90002
35.22229	1207.00000	1204.30005
35.23249	1226.00000	1203.90002
35.24279	1201.00000	1202.30005
35.25299	1236.00000	1200.90002
35.26329	1189.00000	1199.50000
35.27349	1182.00000	1198.19995
35.28369	1177.00000	1196.90002
35.29399	1192.00000	1195.69995
35.30419	1180.00000	1194.50000
35.31449	1181.00000	1193.40002
35.32469	1160.00000	1192.30005
35.33489	1139.00000	1191.30005
35.34519	1279.00000	1190.30005
35.35539	1139.00000	1189.40002
35.36569	1157.00000	1188.50000
35.37589	1179.00000	1190.40002
35.38609	1217.00000	1189.59998
35.39639	1257.00000	1188.90002
35.40659	1145.00000	1188.19995
35.41689	1160.00000	1187.59998
35.42709	1154.00000	1187.00000
35.43729	1175.00000	1186.50000
35.44759	1222.00000	1186.00000
35.45779	1210.00000	1185.59998
35.46809	1197.00000	1186.59998
35.47829	1144.00000	1186.40002
35.48849	1168.00000	1186.19995
35.49879	1182.00000	1186.00000
35.50899	1135.00000	1185.90002
35.51929	1177.00000	1185.90002
35.52949	1135.00000	1185.90002
35.53969	1170.00000	1186.00000
35.54999	1163.00000	1186.09998
35.56019	1133.00000	1186.30005
35.57049	1141.00000	1186.59998
35.58069	1144.00000	1186.90002
35.59089	1176.00000	1187.30005
35.60119	1179.00000	1187.80005
35.61139	1159.00000	1188.30005
35.62169	1147.00000	1188.80005
35.63189	1172.00000	1189.50000
35.64209	1198.00000	1190.30005
35.65239	1164.00000	1191.19995
35.66259	1172.00000	1192.30005
35.67279	1163.00000	1193.59998
35.68309	1180.00000	1195.09998
35.69329	1223.00000	1196.80005
35.70359	1198.00000	1198.90002
35.71379	1195.00000	1201.30005
35.72409	1196.00000	1204.09998
35.73429	1103.00000	1207.40002
35.74449	1182.00000	1212.00000
35.75479	1154.00000	1217.09998
35.76499	1183.00000	1222.40002
35.77529	1174.00000	1227.90002
35.78549	1206.00000	1235.40002
35.79569	1150.00000	1240.59998
35.80599	1236.00000	1245.40002
35.81619	1241.00000	1249.40002
35.82639	1203.00000	1252.50000
35.83669	1184.00000	1254.40002
35.84689	1198.00000	1255.30005
35.85719	1160.00000	1255.09998
35.86739	1227.00000	1254.00000
35.87759	1243.00000	1253.00000
35.88789	1181.00000	1250.50000
35.89809	1207.00000	1247.40002
35.90839	1132.00000	1243.90002
35.91859	1230.00000	1240.00000
35.92889	1172.00000	1235.80005
35.93909	1214.00000	1231.30005
35.94929	1204.00000	1226.69995
35.95959	1173.00000	1221.90002
35.96979	1126.00000	1217.09998
35.98009	1113.00000	1212.40002
35.99029	1146.00000	1207.80005
36.00049	1130.00000	1203.50000
36.01079	1139.00000	1199.50000
36.02099	1097.00000	1195.80005
36.03129	1144.00000	1192.50000
36.04149	1147.00000	1189.40002
36.05169	1146.00000	1186.59998
36.06199	1103.00000	1184.00000
36.07219	1197.00000	1181.69995
36.08239	1152.00000	1179.59998
36.09269	1112.00000	1177.69995
36.10289	1112.00000	1175.90002
36.11319	1121.00000	1174.30005
36.12339	1108.00000	1172.80005
36.13359	1158.00000	1171.40002
36.14389	1142.00000	1171.09998
36.15409	1132.00000	1170.00000
36.16439	1141.00000	1168.90002
36.17459	1146.00000	1167.90002
36.18489	1119.00000	1167.00000
36.19509	1130.00000	1166.09998
36.20529	1133.00000	1165.40002
36.21559	1079.00000	1164.69995
36.22579	1113.00000	1164.59998
36.23609	1085.00000	1164.00000
36.24629	1121.00000	1163.50000
36.25649	1101.00000	1163.09998
36.26679	1159.00000	1163.09998
36.27699	1015.00000	1162.80005
36.28719	1116.00000	1159.50000
36.29749	1116.00000	1154.69995
36.30769	1067.00000	1150.00000
36.31799	1069.00000	1145.30005
36.32819	1093.00000	1140.69995
36.33839	1074.00000	1136.09998
36.34869	1157.00000	1131.50000
36.35889	1125.00000	1127.19995
36.36919	1080.00000	1122.69995
36.37939	1113.00000	1119.00000
36.38959	1065.00000	1114.59998
36.39989	1111.00000	1110.30005
36.41009	1152.00000	1105.90002
36.42039	1080.00000	1101.69995
36.43059	1120.00000	1097.40002
36.44079	1149.00000	1093.19995
36.45109	1138.00000	1089.00000
36.46129	1109.00000	1084.90002
36.47159	1068.00000	1080.80005
36.48179	1123.00000	1076.69995
36.49199	1110.00000	1072.69995
36.50229	1190.00000	1068.69995
36.51249	1095.00000	1064.80005
36.52279	1130.00000	1060.90002
36.53299	1103.00000	1057.09998
36.54319	1067.00000	1053.30005
36.55349	1121.00000	1049.50000
36.56369	1081.00000	1045.80005
36.57399	1128.00000	1042.19995
36.58419	1068.00000	1038.59998
36.59439	1090.00000	1035.00000
36.60469	1058.00000	1031.59998
36.61489	1051.00000	1028.09998
36.62519	1175.00000	1024.80005
36.63539	1061.00000	1021.50000
36.64559	1105.00000	1018.29999
36.65589	1114.00000	1015.09998
36.66609	1190.00000	1012.09998
36.67639	1090.00000	1009.09998
36.68659	1155.00000	1006.20001
36.69679	1119.00000	1003.40002
36.70709	1036.00000	1000.70001
36.71729	1100.00000	998.09998
36.72759	1090.00000	995.59998
36.73779	1071.00000	993.20001
36.74799	1142.00000	991.00000
36.75829	1109.00000	988.90002
36.76849	1132.00000	986.90002
36.77879	1052.00000	985.00000
36.78899	1114.00000	983.40002
36.79919	1160.00000	981.90002
36.80949	1126.00000	980.50000
36.81969	1113.00000	979.40002
36.82999	1136.00000	978.50000
36.84019	1057.00000	977.70001
36.85039	1041.00000	977.20001
36.86069	1127.00000	976.90002
36.87089	1080.00000	976.90002
36.88119	1110.00000	977.20001
36.89139	1141.00000	977.70001
36.90159	1117.00000	978.40002
36.91189	1116.00000	979.50000
36.92209	1151.00000	980.90002
36.93239	1139.00000	982.59998
36.94259	1145.00000	984.59998
36.95279	1117.00000	987.00000
36.96309	1117.00000	989.59998
36.97329	1135.00000	992.59998
36.98359	1067.00000	996.00000
36.99379	1113.00000	1004.20001
37.00399	1141.00000	1012.79999
37.01429	1182.00000	1021.79999
37.02449	1137.00000	1031.09998
37.03479	1114.00000	1040.80005
37.04499	1156.00000	1050.90002
37.05519	1227.00000	1061.50000
37.06549	1130.00000	1072.50000
37.07569	1189.00000	1084.09998
37.08599	1148.00000	1096.19995
37.09619	1159.00000	1109.09998
37.10639	1187.00000	1122.80005
37.11669	1233.00000	1137.40002
37.12689	1231.00000	1153.19995
37.13719	1227.00000	1170.30005
37.14739	1255.00000	1189.00000
37.15759	1299.00000	1209.30005
37.16789	1313.00000	1232.80005
37.17809	1249.00000	1257.00000
37.18829	1336.00000	1283.30005
37.19859	1322.00000	1311.80005
37.20879	1401.00000	1342.09998
37.21909	1437.00000	1374.09998
37.22929	1517.00000	1407.19995
37.23949	1583.00000	1440.69995
37.24979	1591.00000	1473.69995
37.25999	1713.00000	1505.90002
37.27029	1756.00000	1534.80005
37.28049	1844.00000	1560.30005
37.29079	1897.00000	1581.59998
37.30099	1896.00000	1598.40002
37.31119	1890.00000	1610.59998
37.32149	1938.00000	1618.69995
37.33169	1963.00000	1623.09998
37.34199	1854.00000	1624.69995
37.35219	1784.00000	1624.19995
37.36239	1755.00000	1622.00000
37.37269	1710.00000	1618.90002
37.38289	1724.00000	1615.19995
37.39309	1666.00000	1611.30005
37.40339	1743.00000	1607.69995
37.41359	1669.00000	1605.00000
37.42389	1690.00000	1603.69995
37.43409	1582.00000	1604.30005
37.44429	1614.00000	1607.40002
37.45459	1634.00000	1613.19995
37.46479	1479.00000	1621.90002
37.47509	1629.00000	1633.30005
37.48529	1508.00000	1646.90002
37.49559	1615.00000	1661.80005
37.50579	1637.00000	1677.00000
37.51599	1611.00000	1691.40002
37.52629	1725.00000	1703.59998
37.53649	1612.00000	1712.59998
37.54679	1678.00000	1717.50000
37.55699	1698.00000	1717.90002
37.56719	1621.00000	1713.69995
37.57749	1689.00000	1705.19995
37.58769	1674.00000	1693.00000
37.59799	1615.00000	1677.69995
37.60819	1577.00000	1660.00000
37.61839	1560.00000	1640.19995
37.62869	1599.00000	1618.80005
37.63889	1478.00000	1596.09998
37.64909	1532.00000	1572.50000
37.65939	1519.00000	1547.90002
37.66959	1501.00000	1522.69995
37.67989	1459.00000	1497.50000
37.69009	1353.00000	1472.69995
37.70029	1340.00000	1448.69995
37.71059	1309.00000	1426.00000
37.72079	1273.00000	1404.90002
37.73109	1320.00000	1385.50000
37.74129	1261.00000	1368.19995
37.75159	1262.00000	1352.80005
37.76179	1182.00000	1339.40002
37.77199	1253.00000	1327.90002
37.78229	1238.00000	1318.30005
37.79249	1196.00000	1310.50000
37.80279	1217.00000	1304.40002
37.81299	1186.00000	1299.90002
37.82319	1129.00000	1297.09998
37.83349	1197.00000	1296.00000
37.84369	1174.00000	1296.50000
37.85389	1158.00000	1298.30005
37.86419	1177.00000	1302.40002
37.87439	1177.00000	1308.30005
37.88469	1177.00000	1316.19995
37.89489	1198.00000	1326.09998
37.90509	1145.00000	1337.90002
37.91539	1194.00000	1351.50000
37.92559	1248.00000	1366.59998
37.93589	1209.00000	1383.00000
37.94609	1258.00000	1399.69995
37.95629	1313.00000	1416.69995
37.96659	1360.00000	1432.80005
37.97679	1333.00000	1447.19995
37.98709	1339.00000	1459.19995
37.99729	1320.00000	1468.19995
38.00749	1367.00000	1473.69995
38.01779	1361.00000	1475.69995
38.02799	1288.00000	1474.40002
38.03829	1318.00000	1470.00000
38.04849	1313.00000	1463.09998
38.05869	1282.00000	1454.00000
38.06899	1293.00000	1443.30005
38.07919	1245.00000	1431.19995
38.08949	1273.00000	1418.00000
38.09969	1246.00000	1403.90002
38.10989	1259.00000	1389.00000
38.12019	1267.00000	1373.69995
38.13039	1128.00000	1358.09998
38.14069	1126.00000	1342.59998
38.15089	1168.00000	1327.59998
38.16109	1142.00000	1313.30005
38.17139	1139.00000	1300.09998
38.18159	1075.00000	1288.19995
38.19189	1154.00000	1277.69995
38.20209	1132.00000	1268.90002
38.21229	1108.00000	1261.69995
38.22259	1099.00000	1256.19995
38.23279	1077.00000	1252.40002
38.24309	1083.00000	1250.30005
38.25329	1109.00000	1249.80005
38.26349	1074.00000	1251.00000
38.27379	1108.00000	1253.69995
38.28399	1067.00000	1257.90002
38.29429	1108.00000	1263.50000
38.30449	1125.00000	1270.50000
38.31469	1099.00000	1278.59998
38.32499	1101.00000	1287.59998
38.33519	1178.00000	1297.30005
38.34549	1165.00000	1307.40002
38.35569	1185.00000	1317.59998
38.36589	1237.00000	1327.59998
38.37619	1175.00000	1337.19995
38.38639	1243.00000	1346.19995
38.39669	1249.00000	1354.69995
38.40689	1256.00000	1362.59998
38.41709	1231.00000	1370.30005
38.42739	1279.00000	1378.00000
38.43759	1299.00000	1385.90002
38.44789	1318.00000	1394.30005
38.45809	1403.00000	1403.19995
38.46829	1496.00000	1412.59998
38.47859	1449.00000	1422.30005
38.48879	1602.00000	1431.90002
38.49909	1700.00000	1441.00000
38.50929	1804.00000	1449.00000
38.51949	1834.00000	1455.30005
38.52979	1973.00000	1459.50000
38.53999	2003.00000	1460.90002
38.55019	1943.00000	1459.30005
38.56049	1867.00000	1454.50000
38.57069	1917.00000	1446.69995
38.58099	1825.00000	1435.90002
38.59119	1769.00000	1422.69995
38.60139	1607.00000	1407.40002
38.61169	1572.00000	1390.30005
38.62189	1597.00000	1371.80005
38.63219	1648.00000	1352.30005
38.64239	1645.00000	1331.80005
38.65269	1623.00000	1310.50000
38.66289	1487.00000	1288.59998
38.67309	1472.00000	1266.30005
38.68339	1342.00000	1243.90002
38.69359	1290.00000	1221.50000
38.70389	1273.00000	1199.40002
38.71409	1215.00000	1177.90002
38.72429	1134.00000	1157.30005
38.73459	1100.00000	1137.59998
38.74479	1072.00000	1119.00000
38.75499	1157.00000	1101.59998
38.76529	1086.00000	1085.40002
38.77549	1106.00000	1070.30005
38.78579	1123.00000	1056.40002
38.79599	1085.00000	1043.50000
38.80619	1117.00000	1031.50000
38.81649	1064.00000	1020.40002
38.82669	1062.00000	1010.20001
38.83699	1065.00000	1000.59998
38.84719	1054.00000	991.70001
38.85749	1050.00000	985.20001
38.86769	1089.00000	979.29999
38.87789	1048.00000	973.90002
38.88819	1047.00000	968.90002
38.89839	1100.00000	964.29999
38.90869	1084.00000	960.20001
38.91889	1076.00000	956.40002
38.92909	1033.00000	952.90002
38.93939	1057.00000	949.79999
38.94959	1046.00000	947.00000
38.95979	1041.00000	944.50000
38.97009	1038.00000	942.29999
38.98029	1001.00000	940.29999
38.99059	1047.00000	938.70001
39.00079	990.00000	937.40002
39.01099	1051.00000	936.29999
39.02129	1009.00000	935.40002
39.03149	1015.00000	934.90002
39.04179	1053.00000	934.59998
39.05199	1103.00000	934.50000
39.06229	1007.00000	934.70001
39.07249	1019.00000	935.20001
39.08269	965.00000	935.79999
39.09299	967.00000	936.79999
39.10319	1005.00000	937.90002
39.11349	1033.00000	939.29999
39.12369	998.00000	940.90002
39.13389	986.00000	942.70001
39.14419	980.00000	944.70001
39.15439	975.00000	946.90002
39.16469	998.00000	949.40002
39.17489	1004.00000	952.00000
39.18509	992.00000	954.79999
39.19539	1039.00000	957.90002
39.20559	1023.00000	961.09998
39.21579	1020.00000	964.40002
39.22609	983.00000	968.00000
39.23629	1001.00000	971.70001
39.24659	1007.00000	975.50000
39.25679	1065.00000	979.59998
39.26699	989.00000	983.79999
39.27729	1026.00000	988.20001
39.28749	1083.00000	993.09998
39.29779	1056.00000	998.00000
39.30799	1043.00000	1003.09998
39.31819	1134.00000	1008.50000
39.32849	1124.00000	1014.29999
39.33869	1082.00000	1020.59998
39.34899	1180.00000	1027.30005
39.35919	1153.00000	1034.59998
39.36939	1156.00000	1042.50000
39.37969	1151.00000	1051.19995
39.38989	1131.00000	1060.69995
39.40019	1135.00000	1071.09998
39.41039	1098.00000	1082.30005
39.42059	1092.00000	1094.40002
39.43089	1135.00000	1107.40002
39.44109	1141.00000	1121.09998
39.45139	1150.00000	1133.00000
39.46159	1146.00000	1147.59998
39.47179	1198.00000	1162.09998
39.48209	1164.00000	1176.19995
39.49229	1116.00000	1189.40002
39.50259	1183.00000	1201.30005
39.51279	1151.00000	1211.30005
39.52299	1055.00000	1219.30005
39.53329	1098.00000	1228.50000
39.54349	1095.00000	1232.00000
39.55379	1157.00000	1232.00000
39.56399	1116.00000	1231.09998
39.57419	1125.00000	1228.50000
39.58449	1138.00000	1224.30005
39.59469	1054.00000	1218.80005
39.60499	1041.00000	1212.19995
39.61519	1098.00000	1204.59998
39.62539	1073.00000	1198.00000
39.63569	1033.00000	1188.90002
39.64589	1090.00000	1179.30005
39.65619	999.00000	1169.30005
39.66639	1039.00000	1159.09998
39.67659	1066.00000	1148.80005
39.68689	1058.00000	1138.69995
39.69709	999.00000	1128.90002
39.70739	1010.00000	1119.50000
39.71759	985.00000	1110.69995
39.72779	945.00000	1099.80005
39.73809	1011.00000	1091.09998
39.74829	960.00000	1083.00000
39.75859	1011.00000	1075.50000
39.76879	1032.00000	1068.69995
39.77899	977.00000	1062.50000
39.78929	996.00000	1056.80005
39.79949	974.00000	1051.59998
39.80979	1034.00000	1046.90002
39.81999	1017.00000	1042.59998
39.83019	1044.00000	1037.19995
39.84049	1020.00000	1033.59998
39.85069	1043.00000	1030.30005
39.86099	966.00000	1027.30005
39.87119	1035.00000	1024.50000
39.88139	1023.00000	1022.00000
39.89169	1088.00000	1019.79999
39.90189	1045.00000	1017.90002
39.91219	1104.00000	1016.20001
39.92239	1004.00000	1014.79999
39.93259	1057.00000	1013.70001
39.94289	971.00000	1012.90002
39.95309	1096.00000	1012.29999
39.96339	1142.00000	1012.00000
39.97359	1163.00000	1011.90002
39.98379	1216.00000	1012.00000
39.99409	1315.00000	1012.29999
40.00429	1327.00000	1012.70001
40.01459	1420.00000	1013.20001
40.02479	1451.00000	1013.59998
40.03499	1536.00000	1013.90002
40.04529	1592.00000	1014.09998
40.05549	1643.00000	1014.00000
40.06569	1518.00000	1013.70001
40.07599	1464.00000	1013.00000
40.08619	1454.00000	1012.09998
40.09649	1473.00000	1010.90002
40.10669	1373.00000	1009.50000
40.11689	1378.00000	1007.90002
40.12719	1381.00000	1006.09998
40.13739	1366.00000	1004.20001
40.14769	1360.00000	1002.20001
40.15789	1332.00000	1000.09998
40.16809	1271.00000	997.90002
40.17839	1234.00000	995.70001
40.18859	1151.00000	993.40002
40.19889	1242.00000	991.09998
40.20909	1148.00000	988.79999
40.21939	1150.00000	984.50000
40.22959	1085.00000	982.29999
40.23979	1083.00000	980.20001
40.25009	1052.00000	978.29999
40.26029	1040.00000	976.40002
40.27059	1036.00000	974.59998
40.28079	1042.00000	973.00000
40.29099	1071.00000	971.50000
40.30129	1010.00000	970.20001
40.31149	1016.00000	968.90002
40.32169	1035.00000	967.79999
40.33199	996.00000	965.70001
40.34219	1040.00000	964.79999
40.35249	997.00000	963.90002
40.36269	1062.00000	963.20001
40.37289	1013.00000	962.50000
40.38319	939.00000	961.79999
40.39339	991.00000	961.20001
40.40369	977.00000	960.70001
40.41389	1022.00000	960.29999
40.42419	973.00000	959.79999
40.43439	974.00000	959.40002
40.44459	1065.00000	959.09998
40.45489	1042.00000	958.79999
40.46509	928.00000	958.50000
40.47539	986.00000	958.20001
40.48559	1012.00000	958.00000
40.49579	1024.00000	957.79999
40.50609	959.00000	957.59998
40.51629	991.00000	957.40002
40.52649	972.00000	957.20001
40.53679	1012.00000	957.09998
40.54699	1032.00000	957.00000
40.55729	997.00000	956.90002
40.56749	980.00000	956.90002
40.57769	952.00000	956.79999
40.58799	933.00000	956.79999
40.59819	1014.00000	958.59998
40.60849	930.00000	958.70001
40.61869	947.00000	958.70001
40.62899	958.00000	958.79999
40.63919	972.00000	958.90002
40.64939	974.00000	958.09998
40.65969	997.00000	958.20001
40.66989	991.00000	958.40002
40.68019	944.00000	958.59998
40.69039	965.00000	959.70001
40.70059	987.00000	959.90002
40.71089	973.00000	960.20001
40.72109	980.00000	960.40002
40.73129	980.00000	960.70001
40.74159	913.00000	961.09998
40.75179	921.00000	955.09998
40.76209	979.00000	949.70001
40.77229	1001.00000	944.20001
40.78249	1009.00000	938.79999
40.79279	965.00000	933.40002
40.80299	970.00000	927.70001
40.81329	1010.00000	922.29999
40.82349	985.00000	916.90002
40.83369	946.00000	910.00000
40.84399	926.00000	904.70001
40.85419	978.00000	899.40002
40.86449	938.00000	894.20001
40.87469	991.00000	888.90002
40.88489	991.00000	883.70001
40.89519	990.00000	878.40002
40.90539	977.00000	873.20001
40.91569	924.00000	867.90002
40.92589	1016.00000	868.59998
40.93609	969.00000	868.59998
40.94639	953.00000	869.40002
40.95659	984.00000	870.29999
40.96689	946.00000	871.09998
40.97709	938.00000	872.00000
40.98729	983.00000	872.90002
40.99759	965.00000	873.79999
41.00779	986.00000	874.70001
41.01809	930.00000	875.70001
41.02829	974.00000	876.59998
41.03849	962.00000	877.59998
41.04879	956.00000	878.70001
41.05899	963.00000	879.70001
41.06929	991.00000	880.79999
41.07949	935.00000	881.79999
41.08969	1034.00000	882.90002
41.09999	962.00000	884.09998
41.11019	970.00000	885.20001
41.12049	954.00000	886.40002
41.13069	973.00000	887.59998
41.14089	1009.00000	888.90002
41.15119	998.00000	890.09998
41.16139	983.00000	891.70001
41.17169	1043.00000	893.09998
41.18189	1023.00000	894.40002
41.19209	1089.00000	895.79999
41.20239	1018.00000	897.29999
41.21259	1038.00000	898.70001
41.22289	1052.00000	900.20001
41.23309	1087.00000	901.79999
41.24329	1077.00000	903.29999
41.25359	1057.00000	904.90002
41.26379	1011.00000	906.70001
41.27409	1052.00000	908.40002
41.28429	1024.00000	910.20001
41.29449	989.00000	911.90002
41.30479	1108.00000	913.79999
41.31499	1059.00000	915.70001
41.32529	1104.00000	917.59998
41.33549	1014.00000	919.59998
41.34569	1033.00000	921.70001
41.35599	1038.00000	923.79999
41.36619	1086.00000	926.00000
41.37649	1129.00000	928.20001
41.38669	1053.00000	930.59998
41.39689	1104.00000	933.00000
41.40719	1070.00000	935.50000
41.41739	1128.00000	938.00000
41.42759	1037.00000	940.70001
41.43789	1019.00000	943.50000
41.44809	1048.00000	946.40002
41.45839	1051.00000	949.29999
41.46859	991.00000	952.40002
41.47879	1107.00000	955.70001
41.48909	1062.00000	960.40002
41.49929	985.00000	963.90002
41.50959	1048.00000	967.59998
41.51979	1110.00000	971.40002
41.53009	1030.00000	975.40002
41.54029	1016.00000	979.59998
41.55049	1034.00000	983.90002
41.56079	1061.00000	988.40002
41.57099	1011.00000	993.20001
41.58129	977.00000	998.09998
41.59149	1056.00000	1003.79999
41.60169	996.00000	1009.09998
41.61199	1065.00000	1014.59998
41.62219	1061.00000	1020.20001
41.63239	1066.00000	1026.00000
41.64269	1099.00000	1032.00000
41.65289	1093.00000	1038.09998
41.66319	1101.00000	1044.40002
41.67339	1136.00000	1050.90002
41.68359	1110.00000	1057.50000
41.69389	1128.00000	1064.40002
41.70409	1111.00000	1071.40002
41.71439	1088.00000	1078.80005
41.72459	1125.00000	1086.30005
41.73479	1133.00000	1094.19995
41.74509	1089.00000	1102.40002
41.75529	1134.00000	1110.80005
41.76559	1107.00000	1119.59998
41.77579	1124.00000	1128.69995
41.78609	1145.00000	1138.09998
41.79629	1104.00000	1147.80005
41.80649	1200.00000	1157.69995
41.81679	1239.00000	1167.80005
41.82699	1197.00000	1178.09998
41.83729	1262.00000	1188.50000
41.84749	1211.00000	1199.00000
41.85769	1267.00000	1209.50000
41.86799	1255.00000	1220.00000
41.87819	1285.00000	1230.59998
41.88839	1204.00000	1241.19995
41.89869	1238.00000	1250.50000
41.90889	1262.00000	1261.40002
41.91919	1210.00000	1272.50000
41.92939	1321.00000	1284.00000
41.93959	1257.00000	1296.00000
41.94989	1241.00000	1308.80005
41.96009	1272.00000	1322.40002
41.97039	1305.00000	1337.09998
41.98059	1298.00000	1353.09998
41.99089	1290.00000	1370.40002
42.00109	1321.00000	1389.19995
42.01129	1323.00000	1409.09998
42.02159	1266.00000	1431.40002
42.03179	1314.00000	1455.40002
42.04209	1344.00000	1481.19995
42.05229	1389.00000	1508.40002
42.06249	1334.00000	1536.90002
42.07279	1413.00000	1566.19995
42.08299	1384.00000	1595.69995
42.09319	1574.00000	1624.69995
42.10349	1557.00000	1652.50000
42.11369	1717.00000	1678.09998
42.12399	1816.00000	1700.80005
42.13419	1890.00000	1719.80005
42.14439	1924.00000	1734.59998
42.15469	1876.00000	1744.80005
42.16489	1898.00000	1750.59998
42.17519	2000.00000	1751.40002
42.18539	1947.00000	1747.80005
42.19559	1852.00000	1740.30005
42.20589	1743.00000	1729.19995
42.21609	1787.00000	1715.09998
42.22639	1676.00000	1698.30005
42.23659	1684.00000	1679.19995
42.24679	1646.00000	1658.19995
42.25709	1557.00000	1635.40002
42.26729	1635.00000	1611.40002
42.27759	1600.00000	1586.00000
42.28779	1445.00000	1559.80005
42.29799	1486.00000	1533.09998
42.30829	1394.00000	1506.30005
42.31849	1306.00000	1479.69995
42.32879	1336.00000	1453.69995
42.33899	1262.00000	1428.50000
42.34919	1267.00000	1404.30005
42.35949	1222.00000	1381.40002
42.36969	1164.00000	1359.80005
42.37999	1153.00000	1339.59998
42.39019	1111.00000	1320.80005
42.40039	1116.00000	1303.30005
42.41069	1130.00000	1287.09998
42.42089	1097.00000	1272.09998
42.43119	1130.00000	1258.19995
42.44139	1078.00000	1245.30005
42.45159	1103.00000	1233.30005
42.46189	1059.00000	1222.19995
42.47209	1129.00000	1211.80005
42.48239	1039.00000	1201.90002
42.49259	1089.00000	1192.69995
42.50279	1005.00000	1184.19995
42.51309	1086.00000	1176.09998
42.52329	1001.00000	1168.50000
42.53359	1079.00000	1160.19995
42.54379	1128.00000	1152.19995
42.55399	1103.00000	1144.69995
42.56429	1066.00000	1137.50000
42.57449	1048.00000	1130.69995
42.58479	1070.00000	1124.19995
42.59499	1083.00000	1117.90002
42.60519	1023.00000	1112.00000
42.61549	1005.00000	1106.50000
42.62569	1057.00000	1101.30005
42.63599	1089.00000	1096.30005
42.64619	1022.00000	1091.59998
42.65639	1038.00000	1087.30005
42.66669	1103.00000	1083.19995
42.67689	1084.00000	1079.30005
42.68719	1054.00000	1075.80005
42.69739	1009.00000	1072.50000
42.70759	1075.00000	1069.40002
42.71789	1083.00000	1066.59998
42.72809	1049.00000	1064.09998
42.73839	1081.00000	1061.69995
42.74859	1113.00000	1059.59998
42.75879	1132.00000	1057.80005
42.76909	1124.00000	1056.09998
42.77929	1058.00000	1054.69995
42.78959	1124.00000	1053.50000
42.79979	1043.00000	1052.50000
42.80999	1140.00000	1051.69995
42.82029	1134.00000	1051.00000
42.83049	1172.00000	1050.59998
42.84079	1141.00000	1050.40002
42.85099	1165.00000	1050.30005
42.86119	1096.00000	1050.50000
42.87149	1119.00000	1050.80005
42.88169	1118.00000	1051.30005
42.89199	1121.00000	1052.00000
42.90219	1087.00000	1052.80005
42.91239	1075.00000	1053.90002
42.92269	1089.00000	1055.09998
42.93289	1134.00000	1056.40002
42.94319	1076.00000	1057.90002
42.95339	1100.00000	1059.59998
42.96359	1131.00000	1061.40002
42.97389	1098.00000	1063.40002
42.98409	1116.00000	1065.50000
42.99429	1106.00000	1067.80005
43.00459	1032.00000	1070.19995
43.01479	1001.00000	1072.69995
43.02509	1019.00000	1075.50000
43.03529	995.00000	1078.30005
43.04549	1023.00000	1081.40002
43.05579	1053.00000	1084.69995
43.06599	985.00000	1088.19995
43.07629	1040.00000	1092.59998
43.08649	1084.00000	1097.30005
43.09679	1043.00000	1102.30005
43.10699	1056.00000	1107.80005
43.11719	1112.00000	1114.30005
43.12749	1033.00000	1120.69995
43.13769	1086.00000	1127.69995
43.14799	1022.00000	1135.40002
43.15819	1067.00000	1143.69995
43.16839	1098.00000	1152.90002
43.17869	1120.00000	1162.80005
43.18889	1090.00000	1173.69995
43.19909	1134.00000	1185.50000
43.20939	1119.00000	1198.09998
43.21959	1134.00000	1211.59998
43.22989	1159.00000	1226.19995
43.24009	1241.00000	1240.90002
43.25029	1226.00000	1256.09998
43.26059	1252.00000	1271.30005
43.27079	1386.00000	1286.30005
43.28109	1376.00000	1300.59998
43.29129	1448.00000	1314.00000
43.30149	1512.00000	1326.00000
43.31179	1556.00000	1336.19995
43.32199	1647.00000	1344.40002
43.33229	1616.00000	1350.50000
43.34249	1532.00000	1354.19995
43.35279	1506.00000	1355.69995
43.36299	1508.00000	1355.00000
43.37319	1455.00000	1352.40002
43.38349	1422.00000	1347.90002
43.39369	1345.00000	1341.80005
43.40399	1421.00000	1334.40002
43.41419	1403.00000	1325.80005
43.42439	1372.00000	1316.09998
43.43469	1390.00000	1305.69995
43.44489	1329.00000	1294.40002
43.45509	1309.00000	1282.40002
43.46539	1368.00000	1270.00000
43.47559	1199.00000	1257.30005
43.48589	1248.00000	1244.40002
43.49609	1216.00000	1231.50000
43.50629	1150.00000	1218.80005
43.51659	1079.00000	1206.40002
43.52679	1127.00000	1194.50000
43.53709	1154.00000	1183.09998
43.54729	1113.00000	1172.50000
43.55759	1149.00000	1162.40002
43.56779	1142.00000	1153.09998
43.57799	1135.00000	1144.40002
43.58829	1064.00000	1136.50000
43.59849	1067.00000	1129.19995
43.60869	1063.00000	1122.59998
43.61899	1078.00000	1116.50000
43.62919	1075.00000	1111.00000
43.63949	1039.00000	1106.00000
43.64969	1103.00000	1101.40002
43.65989	1060.00000	1097.40002
43.67019	1127.00000	1093.69995
43.68039	1056.00000	1090.40002
43.69069	1058.00000	1087.40002
43.70089	1087.00000	1084.80005
43.71109	1061.00000	1082.50000
43.72139	1021.00000	1080.59998
43.73159	1049.00000	1078.90002
43.74189	1060.00000	1077.59998
43.75209	1104.00000	1076.59998
43.76229	1067.00000	1075.90002
43.77259	1103.00000	1075.50000
43.78279	1157.00000	1075.30005
43.79309	1107.00000	1075.40002
43.80329	1123.00000	1075.80005
43.81349	1120.00000	1076.50000
43.82379	1122.00000	1077.40002
43.83399	1095.00000	1078.59998
43.84429	1144.00000	1080.00000
43.85449	1146.00000	1081.59998
43.86469	1148.00000	1083.50000
43.87499	1170.00000	1085.50000
43.88519	1169.00000	1087.69995
43.89549	1121.00000	1090.00000
43.90569	1137.00000	1092.30005
43.91589	1116.00000	1094.69995
43.92619	1152.00000	1097.00000
43.93639	1137.00000	1099.19995
43.94669	1161.00000	1101.19995
43.95689	1097.00000	1103.09998
43.96709	1096.00000	1104.69995
43.97739	1166.00000	1106.09998
43.98759	1087.00000	1107.30005
43.99789	1106.00000	1108.30005
44.00809	1091.00000	1109.09998
44.01829	1096.00000	1109.80005
44.02859	1042.00000	1110.40002
44.03879	1069.00000	1110.90002
44.04909	1083.00000	1111.40002
44.05929	1084.00000	1112.00000
44.06949	1091.00000	1112.69995
44.07979	1067.00000	1113.50000
44.08999	1038.00000	1114.40002
44.10029	1013.00000	1115.80005
44.11049	1079.00000	1117.19995
44.12069	1030.00000	1119.09998
44.13099	1101.00000	1121.30005
44.14119	1127.00000	1124.00000
44.15149	1054.00000	1127.30005
44.16169	1063.00000	1131.19995
44.17189	1082.00000	1140.59998
44.18219	1030.00000	1145.90002
44.19239	1096.00000	1151.90002
44.20269	1077.00000	1158.69995
44.21289	1064.00000	1166.19995
44.22309	1079.00000	1174.30005
44.23339	1140.00000	1182.80005
44.24359	1196.00000	1191.69995
44.25389	1207.00000	1200.90002
44.26409	1238.00000	1210.00000
44.27429	1204.00000	1218.90002
44.28459	1336.00000	1229.59998
44.29479	1368.00000	1237.19995
44.30509	1541.00000	1243.69995
44.31529	1394.00000	1249.00000
44.32549	1464.00000	1252.90002
44.33579	1423.00000	1255.30005
44.34599	1469.00000	1256.19995
44.35619	1374.00000	1255.59998
44.36649	1353.00000	1253.50000
44.37669	1358.00000	1250.19995
44.38699	1271.00000	1245.69995
44.39719	1250.00000	1240.09998
44.40739	1287.00000	1233.69995
44.41769	1298.00000	1226.40002
44.42789	1292.00000	1218.50000
44.43819	1303.00000	1210.00000
44.44839	1242.00000	1201.00000
44.45869	1233.00000	1191.59998
44.46889	1219.00000	1181.90002
44.47909	1153.00000	1171.80005
44.48939	1134.00000	1161.80005
44.49959	1163.00000	1152.00000
44.50989	1096.00000	1142.19995
44.52009	1038.00000	1132.59998
44.53029	1079.00000	1123.40002
44.54059	1029.00000	1114.50000
44.55079	1032.00000	1106.09998
44.56099	1040.00000	1098.09998
44.57129	981.00000	1090.59998
44.58149	1015.00000	1083.59998
44.59179	971.00000	1077.09998
44.60199	1034.00000	1070.90002
44.61219	952.00000	1065.40002
44.62249	981.00000	1060.00000
44.63269	987.00000	1055.00000
44.64299	988.00000	1050.40002
44.65319	970.00000	1046.00000
44.66349	963.00000	1042.00000
44.67369	981.00000	1038.19995
44.68389	933.00000	1034.69995
44.69419	1024.00000	1031.30005
44.70439	1000.00000	1028.19995
44.71469	920.00000	1025.19995
44.72489	986.00000	1022.50000
44.73509	976.00000	1019.79999
44.74539	963.00000	1017.40002
44.75559	1007.00000	1015.00000
44.76589	935.00000	1012.79999
44.77609	928.00000	1007.29999
44.78629	952.00000	1005.40002
44.79659	937.00000	1003.59998
44.80679	941.00000	1002.00000
44.81699	918.00000	1000.50000
44.82729	959.00000	999.09998
44.83749	896.00000	997.90002
44.84779	969.00000	996.90002
44.85799	975.00000	996.00000
44.86819	940.00000	995.20001
44.87849	930.00000	994.70001
44.88869	945.00000	994.29999
44.89899	969.00000	992.40002
44.90919	949.00000	992.50000
44.91949	902.00000	992.70001
44.92969	934.00000	993.20001
44.93989	974.00000	993.90002
44.95019	944.00000	994.79999
44.96039	947.00000	995.79999
44.97069	968.00000	997.09998
44.98089	914.00000	998.50000
44.99109	920.00000	1000.00000
45.00139	947.00000	1001.59998
45.01159	996.00000	1003.20001
45.02179	921.00000	1004.70001
45.03209	997.00000	1006.20001
45.04229	985.00000	1007.40002
45.05259	946.00000	1008.50000
45.06279	965.00000	1009.29999
45.07299	934.00000	1009.79999
45.08329	939.00000	1009.90002
45.09349	912.00000	1009.70001
45.10379	951.00000	1009.09998
45.11399	955.00000	1008.29999
45.12419	939.00000	1007.09998
45.13449	962.00000	1005.59998
45.14469	967.00000	1003.90002
45.15499	951.00000	1002.00000
45.16519	926.00000	999.90002
45.17539	931.00000	997.59998
45.18569	949.00000	995.29999
45.19589	941.00000	992.79999
45.20619	1025.00000	990.20001
45.21639	933.00000	987.50000
45.22659	915.00000	984.79999
45.23689	989.00000	982.09998
45.24709	947.00000	979.40002
45.25739	945.00000	976.79999
45.26759	960.00000	974.20001
45.27779	910.00000	971.70001
45.28809	900.00000	969.29999
45.29829	946.00000	967.00000
45.30859	901.00000	964.79999
45.31879	908.00000	962.79999
45.32899	877.00000	960.79999
45.33929	907.00000	959.09998
45.34949	912.00000	957.40002
45.35979	907.00000	955.90002
45.36999	912.00000	954.50000
45.38019	919.00000	953.29999
45.39049	874.00000	952.09998
45.40069	909.00000	951.00000
45.41099	912.00000	950.09998
45.42119	896.00000	949.20001
45.43139	927.00000	948.40002
45.44169	920.00000	947.70001
45.45189	941.00000	947.00000
45.46219	1007.00000	946.50000
45.47239	893.00000	946.00000
45.48259	954.00000	945.50000
45.49289	916.00000	945.20001
45.50309	871.00000	944.90002
45.51339	952.00000	943.79999
45.52359	915.00000	942.70001
45.53379	894.00000	941.79999
45.54409	944.00000	940.90002
45.55429	907.00000	940.00000
45.56459	955.00000	939.29999
45.57479	962.00000	938.59998
45.58499	955.00000	937.90002
45.59529	898.00000	937.29999
45.60549	906.00000	936.79999
45.61579	910.00000	936.29999
45.62599	939.00000	935.90002
45.63619	962.00000	935.50000
45.64649	982.00000	935.20001
45.65669	945.00000	935.00000
45.66699	883.00000	934.79999
45.67719	932.00000	934.70001
45.68739	916.00000	934.70001
45.69769	924.00000	934.70001
45.70789	960.00000	934.70001
45.71819	956.00000	934.79999
45.72839	878.00000	935.00000
45.73859	934.00000	935.59998
45.74889	921.00000	935.90002
45.75909	935.00000	936.20001
45.76929	891.00000	936.59998
45.77959	883.00000	937.00000
45.78979	945.00000	937.40002
45.80009	943.00000	938.00000
45.81029	915.00000	938.50000
45.82059	918.00000	939.20001
45.83079	905.00000	939.90002
45.84099	959.00000	940.59998
45.85129	952.00000	941.59998
45.86149	913.00000	942.59998
45.87179	906.00000	943.59998
45.88199	883.00000	944.70001
45.89219	911.00000	946.00000
45.90249	889.00000	947.40002
45.91269	914.00000	948.90002
45.92289	887.00000	950.59998
45.93319	895.00000	952.50000
45.94339	903.00000	954.59998
45.95369	916.00000	957.20001
45.96389	920.00000	959.79999
45.97409	854.00000	962.59998
45.98439	870.00000	965.79999
45.99459	947.00000	969.20001
46.00489	886.00000	972.79999
46.01509	895.00000	976.79999
46.02539	953.00000	981.00000
46.03559	893.00000	985.40002
46.04579	956.00000	989.90002
46.05609	900.00000	994.59998
46.06629	917.00000	999.50000
46.07659	924.00000	1002.29999
46.08679	920.00000	1006.79999
46.09699	930.00000	1011.00000
46.10729	924.00000	1014.90002
46.11749	938.00000	1018.29999
46.12769	844.00000	1021.20001
46.13799	940.00000	1022.59998
46.14819	961.00000	1023.29999
46.15849	983.00000	1023.50000
46.16869	912.00000	1022.90002
46.17889	946.00000	1021.79999
46.18919	949.00000	1020.09998
46.19939	936.00000	1016.90002
46.20969	920.00000	1014.29999
46.21989	963.00000	1011.20001
46.23019	948.00000	1007.79999
46.24039	926.00000	1004.09998
46.25059	921.00000	1000.20001
46.26089	907.00000	996.00000
46.27109	954.00000	991.70001
46.28139	969.00000	987.29999
46.29159	925.00000	982.79999
46.30179	936.00000	978.29999
46.31209	949.00000	973.90002
46.32229	931.00000	969.50000
46.33259	926.00000	965.29999
46.34279	947.00000	961.20001
46.35299	962.00000	957.40002
46.36329	936.00000	953.79999
46.37349	847.00000	950.50000
46.38369	901.00000	947.40002
46.39399	931.00000	944.59998
46.40419	940.00000	942.09998
46.41449	928.00000	939.90002
46.42469	931.00000	937.90002
46.43489	948.00000	936.09998
46.44519	924.00000	934.50000
46.45539	964.00000	933.00000
46.46569	961.00000	931.70001
46.47589	1001.00000	930.59998
46.48609	1038.00000	929.50000
46.49639	959.00000	928.50000
46.50659	975.00000	927.59998
46.51689	942.00000	926.79999
46.52709	968.00000	926.00000
46.53729	976.00000	925.29999
46.54759	984.00000	924.59998
46.55779	958.00000	924.09998
46.56809	973.00000	923.70001
46.57829	948.00000	923.79999
46.58849	921.00000	928.29999
46.59879	981.00000	928.29999
46.60899	942.00000	928.40002
46.61929	948.00000	928.59998
46.62949	971.00000	929.00000
46.63969	1012.00000	929.59998
46.64999	999.00000	930.50000
46.66019	1020.00000	931.50000
46.67049	959.00000	932.79999
46.68069	968.00000	934.29999
46.69089	1006.00000	936.29999
46.70119	938.00000	938.40002
46.71139	925.00000	943.09998
46.72169	937.00000	947.40002
46.73189	941.00000	952.00000
46.74209	961.00000	956.90002
46.75239	991.00000	962.00000
46.76259	992.00000	967.50000
46.77289	982.00000	973.00000
46.78309	991.00000	979.00000
46.79329	958.00000	985.29999
46.80359	1009.00000	991.79999
46.81379	991.00000	998.59998
46.82409	989.00000	1005.50000
46.83429	1016.00000	1012.59998
46.84449	1015.00000	1019.90002
46.85479	1016.00000	1027.30005
46.86499	999.00000	1034.80005
46.87529	1001.00000	1042.50000
46.88549	1064.00000	1051.59998
46.89569	1071.00000	1059.40002
46.90599	994.00000	1067.40002
46.91619	1023.00000	1075.50000
46.92649	1045.00000	1083.80005
46.93669	1055.00000	1092.30005
46.94689	1036.00000	1100.80005
46.95719	966.00000	1109.59998
46.96739	1107.00000	1118.50000
46.97769	1111.00000	1127.59998
46.98789	1019.00000	1137.00000
46.99809	1008.00000	1146.69995
47.00839	1065.00000	1157.30005
47.01859	1098.00000	1167.69995
47.02889	1047.00000	1178.50000
47.03909	1050.00000	1189.80005
47.04929	1044.00000	1201.80005
47.05959	1064.00000	1214.40002
47.06979	1005.00000	1227.90002
47.08009	998.00000	1242.19995
47.09029	1098.00000	1257.59998
47.10049	1078.00000	1274.19995
47.11079	1120.00000	1292.00000
47.12099	1142.00000	1311.30005
47.13129	1152.00000	1332.09998
47.14149	1106.00000	1354.40002
47.15169	1182.00000	1378.50000
47.16199	1201.00000	1404.30005
47.17219	1219.00000	1430.59998
47.18249	1207.00000	1459.90002
47.19269	1260.00000	1490.80005
47.20289	1386.00000	1523.09998
47.21319	1375.00000	1556.59998
47.22339	1464.00000	1591.00000
47.23359	1507.00000	1625.80005
47.24389	1715.00000	1660.59998
47.25409	1748.00000	1694.69995
47.26439	1858.00000	1727.59998
47.27459	1980.00000	1758.50000
47.28479	2197.00000	1786.90002
47.29509	2344.00000	1812.00000
47.30529	2309.00000	1832.69995
47.31559	2424.00000	1849.80005
47.32579	2355.00000	1862.40002
47.33599	2289.00000	1870.30005
47.34629	2228.00000	1873.59998
47.35649	2138.00000	1872.30005
47.36679	2040.00000	1866.69995
47.37699	1950.00000	1857.19995
47.38729	1930.00000	1844.00000
47.39749	1862.00000	1827.50000
47.40769	1923.00000	1808.19995
47.41799	1846.00000	1786.30005
47.42819	1888.00000	1762.19995
47.43849	1862.00000	1736.09998
47.44869	1808.00000	1708.40002
47.45889	1743.00000	1679.30005
47.46919	1615.00000	1649.09998
47.47939	1521.00000	1618.09998
47.48959	1517.00000	1586.59998
47.49989	1398.00000	1555.00000
47.51009	1342.00000	1523.59998
47.52039	1314.00000	1492.59998
47.53059	1317.00000	1462.19995
47.54079	1227.00000	1432.80005
47.55109	1228.00000	1404.50000
47.56129	1160.00000	1377.40002
47.57159	1131.00000	1351.69995
47.58179	1105.00000	1327.30005
47.59209	1042.00000	1304.19995
47.60229	1096.00000	1282.59998
47.61249	1063.00000	1262.19995
47.62279	1085.00000	1243.00000
47.63299	1095.00000	1224.90002
47.64329	1091.00000	1207.90002
47.65349	1128.00000	1191.80005
47.66369	1112.00000	1176.59998
47.67399	1116.00000	1162.00000
47.68419	1067.00000	1148.59998
47.69439	1044.00000	1136.19995
47.70469	1125.00000	1123.40002
47.71489	1050.00000	1111.00000
47.72519	1029.00000	1099.09998
47.73539	971.00000	1087.50000
47.74559	1066.00000	1076.30005
47.75589	994.00000	1065.40002
47.76609	1052.00000	1055.00000
47.77639	1025.00000	1044.69995
47.78659	996.00000	1034.59998
47.79689	1024.00000	1024.80005
47.80709	1029.00000	1015.50000
47.81729	1004.00000	1006.59998
47.82759	945.00000	997.59998
47.83779	940.00000	988.70001
47.84809	959.00000	980.20001
47.85829	972.00000	971.90002
47.86849	897.00000	963.79999
47.87879	943.00000	956.00000
47.88899	946.00000	948.70001
47.89929	969.00000	941.40002
47.90949	960.00000	934.40002
47.91969	1000.00000	927.70001
47.92999	921.00000	921.20001
47.94019	900.00000	915.00000
47.95039	877.00000	909.20001
47.96069	898.00000	903.50000
47.97089	868.00000	898.00000
47.98119	858.00000	892.70001
47.99139	860.00000	887.70001
48.00159	877.00000	882.50000
48.01189	899.00000	877.90002
48.02209	865.00000	873.40002
48.03239	969.00000	869.20001
48.04259	911.00000	865.09998
48.05279	858.00000	861.20001
48.06309	891.00000	857.50000
48.07329	909.00000	854.00000
48.08359	882.00000	850.50000
48.09379	825.00000	847.20001
48.10399	917.00000	844.09998
48.11429	885.00000	841.00000
48.12449	850.00000	837.90002
48.13479	879.00000	835.09998
48.14499	912.00000	832.50000
48.15519	858.00000	829.90002
48.16549	882.00000	827.40002
48.17569	918.00000	825.00000
48.18599	853.00000	822.79999
48.19619	893.00000	820.59998
48.20639	887.00000	818.50000
48.21669	869.00000	816.50000
48.22689	850.00000	814.59998
48.23719	892.00000	812.79999
48.24739	902.00000	811.00000
48.25759	878.00000	809.40002
48.26789	853.00000	807.79999
48.27809	873.00000	806.29999
48.28839	801.00000	804.79999
48.29859	865.00000	807.20001
48.30879	877.00000	809.70001
48.31909	939.00000	812.20001
48.32929	833.00000	814.79999
48.33959	882.00000	817.50000
48.34979	896.00000	820.29999
48.35999	881.00000	823.09998
48.37029	859.00000	826.00000
48.38049	870.00000	828.90002
48.39079	893.00000	831.90002
48.40099	823.00000	835.00000
48.41119	865.00000	838.20001
48.42149	864.00000	841.40002
48.43169	888.00000	844.59998
48.44199	898.00000	848.00000
48.45219	870.00000	851.40002
48.46239	915.00000	854.79999
48.47269	845.00000	858.40002
48.48289	900.00000	861.90002
48.49319	870.00000	865.59998
48.50339	888.00000	869.29999
48.51359	919.00000	873.09998
48.52389	877.00000	876.90002
48.53409	900.00000	880.79999
48.54439	875.00000	884.70001
48.55459	856.00000	888.70001
48.56479	801.00000	892.79999
48.57509	855.00000	889.09998
48.58529	918.00000	885.40002
48.59559	841.00000	881.70001
48.60579	833.00000	878.09998
48.61599	877.00000	874.50000
48.62629	910.00000	871.00000
48.63649	884.00000	867.59998
48.64669	838.00000	864.20001
48.65699	926.00000	860.90002
48.66719	893.00000	857.90002
48.67749	819.00000	854.59998
48.68769	891.00000	851.50000
48.69799	926.00000	848.40002
48.70819	928.00000	845.40002
48.71839	860.00000	842.50000
48.72869	866.00000	839.59998
48.73889	852.00000	836.70001
48.74919	887.00000	834.00000
48.75939	848.00000	831.29999
48.76959	832.00000	828.70001
48.77989	898.00000	826.20001
48.79009	873.00000	823.90002
48.80029	933.00000	821.59998
48.81059	871.00000	819.40002
48.82079	857.00000	817.29999
48.83109	812.00000	815.29999
48.84129	870.00000	813.59998
48.85149	886.00000	812.00000
48.86179	869.00000	810.40002
48.87199	820.00000	809.09998
48.88229	869.00000	807.90002
48.89249	897.00000	806.90002
48.90269	873.00000	806.09998
48.91299	937.00000	805.40002
48.92319	910.00000	805.00000
48.93349	831.00000	804.70001
48.94369	830.00000	804.59998
48.95399	887.00000	804.59998
48.96419	884.00000	804.90002
48.97439	864.00000	805.20001
48.98469	902.00000	805.59998
48.99489	904.00000	806.00000
49.00519	943.00000	806.40002
49.01539	932.00000	806.79999
49.02559	1001.00000	807.09998
49.03589	940.00000	807.20001
49.04609	976.00000	807.20001
49.05629	954.00000	807.09998
49.06659	924.00000	806.70001
49.07679	1006.00000	806.09998
49.08709	985.00000	805.40002
49.09729	924.00000	804.40002
49.10749	951.00000	803.29999
49.11779	998.00000	802.00000
49.12799	933.00000	800.59998
49.13829	908.00000	799.20001
49.14849	934.00000	797.70001
49.15879	995.00000	796.20001
49.16899	952.00000	794.00000
49.17919	968.00000	792.50000
49.18949	959.00000	791.09998
49.19969	1035.00000	789.59998
49.20999	952.00000	788.29999
49.22019	937.00000	786.90002
49.23039	929.00000	785.59998
49.24069	987.00000	784.29999
49.25089	969.00000	783.09998
49.26109	990.00000	781.79999
49.27139	1058.00000	780.59998
49.28159	1016.00000	779.29999
49.29189	1036.00000	778.00000
49.30209	1031.00000	776.29999
49.31229	1017.00000	775.00000
49.32259	1060.00000	773.59998
49.33279	1013.00000	772.20001
49.34309	1024.00000	770.79999
49.35329	932.00000	769.50000
49.36349	1010.00000	768.20001
49.37379	950.00000	766.90002
49.38399	984.00000	765.79999
49.39429	950.00000	764.70001
49.40449	1020.00000	763.79999
49.41469	974.00000	763.00000
49.42499	951.00000	762.40002
49.43519	960.00000	762.00000
49.44549	1005.00000	761.70001
49.45569	955.00000	761.59998
49.46589	968.00000	761.70001
49.47619	942.00000	762.09998
49.48639	934.00000	762.59998
49.49669	920.00000	763.40002
49.50689	941.00000	764.40002
49.51709	915.00000	765.70001
49.52739	932.00000	767.20001
49.53759	932.00000	769.00000
49.54789	940.00000	771.09998
49.55809	899.00000	773.40002
49.56829	975.00000	776.00000
49.57859	944.00000	778.90002
49.58879	892.00000	782.09998
49.59909	940.00000	785.59998
49.60929	905.00000	789.29999
49.61949	947.00000	793.40002
49.62979	987.00000	797.70001
49.63999	918.00000	802.29999
49.65029	955.00000	807.20001
49.66049	889.00000	812.40002
49.67069	994.00000	823.09998
49.68099	931.00000	834.09998
49.69119	945.00000	845.59998
49.70149	961.00000	857.50000
49.71169	905.00000	869.90002
49.72189	991.00000	882.79999
49.73219	971.00000	896.40002
49.74239	962.00000	910.70001
49.75269	933.00000	925.70001
49.76289	973.00000	941.59998
49.77309	978.00000	958.50000
49.78339	997.00000	976.50000
49.79359	1040.00000	995.70001
49.80389	992.00000	1016.09998
49.81409	1044.00000	1037.90002
49.82429	1016.00000	1061.30005
49.83459	1079.00000	1086.09998
49.84479	1013.00000	1112.59998
49.85509	1091.00000	1140.80005
49.86529	1081.00000	1170.59998
49.87549	1114.00000	1202.09998
49.88579	1175.00000	1235.00000
49.89599	1154.00000	1269.40002
49.90629	1242.00000	1305.50000
49.91649	1318.00000	1341.90002
49.92669	1380.00000	1378.90002
49.93699	1486.00000	1416.09998
49.94719	1557.00000	1452.90002
49.95749	1653.00000	1488.69995
49.96769	1777.00000	1523.30005
49.97789	1796.00000	1555.90002
49.98819	1912.00000	1585.90002
49.99839	1969.00000	1613.00000
50.00869	1936.00000	1636.59998
50.01889	2005.00000	1656.40002
50.02909	1941.00000	1672.19995
50.03939	1930.00000	1684.19995
50.04959	1954.00000	1691.80005
50.05989	1969.00000	1695.40002
50.07009	1874.00000	1695.30005
50.08029	1768.00000	1691.59998
50.09059	1815.00000	1684.69995
50.10079	1823.00000	1674.90002
50.11109	1833.00000	1662.50000
50.12129	1855.00000	1648.50000
50.13149	1746.00000	1631.90002
50.14179	1785.00000	1613.69995
50.15199	1676.00000	1594.19995
50.16219	1614.00000	1573.50000
50.17249	1565.00000	1552.00000
50.18269	1515.00000	1529.90002
50.19299	1476.00000	1507.50000
50.20319	1370.00000	1485.09998
50.21339	1345.00000	1462.90002
50.22369	1311.00000	1441.09998
50.23389	1295.00000	1420.00000
50.24419	1216.00000	1399.59998
50.25439	1222.00000	1380.50000
50.26469	1208.00000	1362.00000
50.27489	1169.00000	1344.50000
50.28509	1138.00000	1328.00000
50.29539	1104.00000	1312.30005
50.30559	1157.00000	1297.40002
50.31589	1097.00000	1283.19995
50.32609	1102.00000	1269.40002
50.33629	1093.00000	1256.00000
50.34659	1040.00000	1242.69995
50.35679	1121.00000	1229.50000
50.36699	1062.00000	1216.30005
50.37729	1026.00000	1202.90002
50.38749	1043.00000	1189.19995
50.39779	1007.00000	1175.50000
50.40799	1059.00000	1162.40002
50.41819	975.00000	1148.30005
50.42849	968.00000	1133.90002
50.43869	1001.00000	1119.30005
50.44899	1001.00000	1104.69995
50.45919	954.00000	1089.90002
50.46939	967.00000	1075.00000
50.47969	947.00000	1055.30005
50.48989	944.00000	1040.40002
50.50019	1035.00000	1025.50000
50.51039	956.00000	1010.70001
50.52069	932.00000	995.90002
50.53089	981.00000	981.79999
50.54109	918.00000	967.59998
50.55139	935.00000	953.59998
50.56159	942.00000	940.00000
50.57189	971.00000	926.90002
50.58209	947.00000	914.20001
50.59229	978.00000	902.00000
50.60259	941.00000	890.40002
50.61279	896.00000	877.00000
50.62299	824.00000	866.59998
50.63329	883.00000	858.50000
50.64349	923.00000	850.90002
50.65379	877.00000	844.00000
50.66399	870.00000	837.59998
50.67419	935.00000	831.79999
50.68449	884.00000	826.59998
50.69469	887.00000	821.90002
50.70499	928.00000	817.70001
50.71519	882.00000	814.00000
50.72549	919.00000	810.70001
50.73569	869.00000	807.79999
50.74589	956.00000	805.20001
50.75619	930.00000	803.50000
50.76639	939.00000	801.50000
50.77669	944.00000	799.79999
50.78689	935.00000	798.29999
50.79709	932.00000	797.00000
50.80739	900.00000	795.90002
50.81759	899.00000	795.00000
50.82779	885.00000	794.20001
50.83809	883.00000	793.50000
50.84829	953.00000	793.00000
50.85859	952.00000	792.70001
50.86879	942.00000	792.29999
50.87899	1034.00000	792.50000
50.88929	936.00000	792.59998
50.89949	948.00000	792.90002
50.90979	1025.00000	793.29999
50.91999	995.00000	793.90002
50.93019	1026.00000	794.70001
50.94049	1036.00000	795.79999
50.95069	967.00000	797.00000
50.96099	1056.00000	798.50000
50.97119	958.00000	800.29999
50.98139	996.00000	802.40002
50.99169	930.00000	804.79999
51.00189	940.00000	807.59998
51.01219	989.00000	810.70001
51.02239	984.00000	814.20001
51.03259	965.00000	818.29999
51.04289	996.00000	822.70001
51.05309	923.00000	827.70001
51.06339	1000.00000	833.20001
51.07359	966.00000	839.20001
51.08379	988.00000	845.79999
51.09409	913.00000	852.90002
51.10429	956.00000	860.59998
51.11459	1001.00000	868.79999
51.12479	957.00000	877.40002
51.13499	989.00000	886.50000
51.14529	972.00000	895.90002
51.15549	977.00000	905.70001
51.16579	992.00000	915.70001
51.17599	951.00000	925.70001
51.18619	959.00000	935.70001
51.19649	990.00000	945.50000
51.20669	992.00000	955.00000
51.21699	997.00000	964.00000
51.22719	1001.00000	972.50000
51.23739	1029.00000	980.29999
51.24769	1036.00000	987.70001
51.25789	1019.00000	993.90002
51.26819	958.00000	999.09998
51.27839	1041.00000	1003.29999
51.28859	1007.00000	1006.59998
51.29889	1028.00000	1009.00000
51.30909	1046.00000	1010.29999
51.31939	998.00000	1010.79999
51.32959	992.00000	1010.40002
51.33979	1014.00000	1009.20001
51.35009	956.00000	1007.29999
51.36029	990.00000	1004.70001
51.37059	987.00000	1001.59998
51.38079	1004.00000	997.79999
51.39099	990.00000	993.50000
51.40129	1003.00000	988.79999
51.41149	938.00000	983.70001
51.42179	937.00000	978.29999
51.43199	935.00000	972.70001
51.44219	921.00000	966.90002
51.45249	931.00000	961.00000
51.46269	943.00000	955.09998
51.47299	946.00000	949.20001
51.48319	1059.00000	943.29999
51.49339	985.00000	937.40002
51.50369	929.00000	932.00000
51.51389	989.00000	926.29999
51.52409	1050.00000	920.90002
51.53439	1004.00000	915.59998
51.54459	1018.00000	910.40002
51.55489	983.00000	905.40002
51.56509	954.00000	900.59998
51.57529	950.00000	896.00000
51.58559	921.00000	891.50000
51.59579	864.00000	887.20001
51.60609	839.00000	883.09998
51.61629	934.00000	879.20001
51.62659	912.00000	875.50000
51.63679	916.00000	872.00000
51.64699	876.00000	868.59998
51.65729	944.00000	865.40002
51.66749	906.00000	862.29999
51.67779	903.00000	859.29999
51.68799	890.00000	856.50000
51.69819	902.00000	853.90002
51.70849	926.00000	851.29999
51.71869	816.00000	849.00000
51.72889	897.00000	846.70001
51.73919	840.00000	844.59998
51.74939	878.00000	842.59998
51.75969	883.00000	840.70001
51.76989	835.00000	839.00000
51.78009	875.00000	837.40002
51.79039	854.00000	836.00000
51.80059	794.00000	834.59998
51.81089	890.00000	833.50000
51.82109	859.00000	832.50000
51.83139	858.00000	831.59998
51.84159	892.00000	830.79999
51.85179	858.00000	830.20001
51.86209	811.00000	829.79999
51.87229	814.00000	829.40002
51.88259	813.00000	829.40002
51.89279	827.00000	829.29999
51.90299	878.00000	829.40002
51.91329	875.00000	829.50000
51.92349	845.00000	829.79999
51.93369	839.00000	830.20001
51.94399	830.00000	830.70001
51.95419	793.00000	831.29999
51.96449	849.00000	832.09998
51.97469	800.00000	832.90002
51.98489	897.00000	833.90002
51.99519	893.00000	834.90002
52.00539	793.00000	836.09998
52.01569	830.00000	837.40002
52.02589	808.00000	838.79999
52.03609	825.00000	840.29999
52.04639	854.00000	841.90002
52.05659	852.00000	843.70001
52.06689	814.00000	845.50000
52.07709	794.00000	847.50000
52.08739	837.00000	849.59998
52.09759	825.00000	851.79999
52.10779	842.00000	854.20001
52.11809	844.00000	856.70001
52.12829	832.00000	859.29999
52.13859	848.00000	862.00000
52.14879	790.00000	864.90002
52.15899	870.00000	865.09998
52.16929	846.00000	865.40002
52.17949	841.00000	865.79999
52.18969	818.00000	866.29999
52.19999	876.00000	866.90002
52.21019	875.00000	867.50000
52.22049	893.00000	868.20001
52.23069	861.00000	868.90002
52.24089	821.00000	869.59998
52.25119	929.00000	870.29999
52.26139	841.00000	871.29999
52.27169	842.00000	872.00000
52.28189	890.00000	872.50000
52.29209	899.00000	873.00000
52.30239	895.00000	873.40002
52.31259	872.00000	873.59998
52.32289	933.00000	873.79999
52.33309	923.00000	873.79999
52.34329	940.00000	873.59998
52.35359	951.00000	873.29999
52.36379	992.00000	872.79999
52.37409	957.00000	872.20001
52.38429	915.00000	871.40002
52.39449	936.00000	870.50000
52.40479	931.00000	869.50000
52.41499	935.00000	868.09998
52.42529	904.00000	866.90002
52.43549	944.00000	865.90002
52.44569	910.00000	864.50000
52.45599	915.00000	863.00000
52.46619	935.00000	861.29999
52.47649	918.00000	859.59998
52.48669	942.00000	857.90002
52.49689	872.00000	856.00000
52.50719	897.00000	854.09998
52.51739	956.00000	852.20001
52.52769	871.00000	850.09998
52.53789	908.00000	848.00000
52.54809	929.00000	845.70001
52.55839	858.00000	843.40002
52.56859	935.00000	841.20001
52.57889	921.00000	839.09998
52.58909	872.00000	836.79999
52.59929	867.00000	834.40002
52.60959	910.00000	832.09998
52.61979	839.00000	829.79999
52.63009	810.00000	827.50000
52.64029	901.00000	825.20001
52.65049	849.00000	822.90002
52.66079	877.00000	820.70001
52.67099	868.00000	818.20001
52.68129	864.00000	816.00000
52.69149	852.00000	813.90002
52.70169	913.00000	811.79999
52.71199	814.00000	809.79999
52.72219	871.00000	807.79999
52.73249	844.00000	805.90002
52.74269	853.00000	804.00000
52.75289	797.00000	802.20001
52.76319	876.00000	800.40002
52.77339	827.00000	798.70001
52.78369	880.00000	797.00000
52.79389	827.00000	795.40002
52.80409	847.00000	793.90002
52.81439	785.00000	792.20001
52.82459	805.00000	790.79999
52.83489	818.00000	789.50000
52.84509	817.00000	788.20001
52.85529	813.00000	787.00000
52.86559	826.00000	785.90002
52.87579	831.00000	784.79999
52.88609	849.00000	783.70001
52.89629	851.00000	782.79999
52.90649	802.00000	781.90002
52.91679	843.00000	781.09998
52.92699	807.00000	780.29999
52.93729	864.00000	779.50000
52.94749	823.00000	778.90002
52.95769	859.00000	778.20001
52.96799	797.00000	777.70001
52.97819	784.00000	777.09998
52.98849	804.00000	776.70001
52.99869	800.00000	776.20001
53.00889	822.00000	775.90002
53.01919	818.00000	775.50000
53.02939	794.00000	775.20001
53.03969	837.00000	775.00000
53.04989	772.00000	774.90002
53.06009	798.00000	774.70001
53.07039	855.00000	774.59998
53.08059	799.00000	774.59998
53.09079	802.00000	774.59998
53.10109	823.00000	774.70001
53.11129	827.00000	774.79999
53.12159	742.00000	774.90002
53.13179	783.00000	774.79999
53.14199	857.00000	774.70001
53.15229	840.00000	774.59998
53.16249	825.00000	774.59998
53.17279	854.00000	774.70001
53.18299	874.00000	774.79999
53.19329	841.00000	774.90002
53.20349	850.00000	775.09998
53.21369	817.00000	775.40002
53.22399	839.00000	775.70001
53.23419	806.00000	776.00000
53.24449	807.00000	776.40002
53.25469	857.00000	776.79999
53.26489	865.00000	777.29999
53.27519	862.00000	777.90002
53.28539	816.00000	778.40002
53.29559	833.00000	779.09998
53.30589	801.00000	779.79999
53.31609	836.00000	780.50000
53.32639	829.00000	781.29999
53.33659	855.00000	782.09998
53.34679	798.00000	783.00000
53.35709	852.00000	783.90002
53.36729	801.00000	785.00000
53.37759	802.00000	786.00000
53.38779	796.00000	787.20001
53.39809	786.00000	788.40002
53.40829	836.00000	789.59998
53.41849	781.00000	791.00000
53.42879	826.00000	793.29999
53.43899	793.00000	795.70001
53.44929	810.00000	797.70001
53.45949	869.00000	800.29999
53.46969	853.00000	798.29999
53.47999	801.00000	801.09998
53.49019	836.00000	804.00000
53.50039	811.00000	807.09998
53.51069	845.00000	810.40002
53.52089	836.00000	813.79999
53.53119	823.00000	817.29999
53.54139	845.00000	821.00000
53.55159	822.00000	824.79999
53.56189	805.00000	828.79999
53.57209	844.00000	833.00000
53.58239	854.00000	837.29999
53.59259	821.00000	841.59998
53.60279	819.00000	846.20001
53.61309	862.00000	848.70001
53.62329	812.00000	853.59998
53.63359	861.00000	858.70001
53.64379	859.00000	863.90002
53.65409	841.00000	869.09998
53.66429	884.00000	874.40002
53.67449	834.00000	879.79999
53.68479	889.00000	885.00000
53.69499	864.00000	890.29999
53.70519	877.00000	895.50000
53.71549	909.00000	900.59998
53.72569	888.00000	905.59998
53.73599	901.00000	910.70001
53.74619	923.00000	915.40002
53.75639	917.00000	919.90002
53.76669	954.00000	924.29999
53.77689	906.00000	928.50000
53.78719	910.00000	932.59998
53.79739	859.00000	936.50000
53.80759	957.00000	940.40002
53.81789	896.00000	944.09998
53.82809	923.00000	946.40002
53.83839	940.00000	950.00000
53.84859	911.00000	953.50000
53.85879	945.00000	957.00000
53.86909	891.00000	960.50000
53.87929	931.00000	963.79999
53.88959	963.00000	967.00000
53.89979	929.00000	970.20001
53.90999	928.00000	973.20001
53.92029	971.00000	976.09998
53.93049	929.00000	978.79999
53.94079	999.00000	981.40002
53.95099	996.00000	983.79999
53.96119	945.00000	986.00000
53.97149	1019.00000	987.90002
53.98169	946.00000	989.09998
53.99199	958.00000	990.70001
54.00219	946.00000	992.09998
54.01239	1017.00000	993.40002
54.02269	1013.00000	994.59998
54.03289	948.00000	995.59998
54.04319	938.00000	996.59998
54.05339	981.00000	997.50000
54.06359	939.00000	998.50000
54.07389	886.00000	999.50000
54.08409	1037.00000	1000.59998
54.09439	1011.00000	1001.70001
54.10459	1002.00000	1003.00000
54.11479	962.00000	1004.50000
54.12509	985.00000	1006.09998
54.13529	982.00000	1007.90002
54.14559	972.00000	1009.79999
54.15579	1014.00000	1012.00000
54.16599	1003.00000	1014.29999
54.17629	990.00000	1016.79999
54.18649	1121.00000	1019.50000
54.19679	1075.00000	1022.20001
54.20699	1116.00000	1024.90002
54.21719	1085.00000	1027.69995
54.22749	1162.00000	1030.50000
54.23769	1184.00000	1033.09998
54.24799	1205.00000	1035.59998
54.25819	1271.00000	1037.90002
54.26839	1263.00000	1039.90002
54.27869	1305.00000	1041.59998
54.28889	1355.00000	1042.90002
54.29919	1447.00000	1043.80005
54.30939	1360.00000	1044.30005
54.31959	1415.00000	1044.19995
54.32989	1334.00000	1043.80005
54.34009	1342.00000	1043.00000
54.35039	1375.00000	1041.69995
54.36059	1293.00000	1040.00000
54.37079	1272.00000	1037.90002
54.38109	1277.00000	1035.50000
54.39129	1257.00000	1032.80005
54.40149	1214.00000	1029.80005
54.41179	1210.00000	1026.59998
54.42199	1192.00000	1023.29999
54.43229	1156.00000	1019.79999
54.44249	1226.00000	1016.20001
54.45269	1149.00000	1012.50000
54.46299	1210.00000	1008.90002
54.47319	1176.00000	1005.09998
54.48349	1138.00000	1001.59998
54.49369	1120.00000	998.09998
54.50399	1156.00000	994.70001
54.51419	1105.00000	991.50000
54.52439	1037.00000	988.59998
54.53469	967.00000	985.79999
54.54489	1052.00000	983.29999
54.55519	1024.00000	981.00000
54.56539	922.00000	979.00000
54.57559	932.00000	977.20001
54.58589	920.00000	975.59998
54.59609	906.00000	974.29999
54.60639	918.00000	973.20001
54.61659	935.00000	972.29999
54.62679	932.00000	971.50000
54.63709	898.00000	970.79999
54.64729	1002.00000	970.09998
54.65749	936.00000	969.40002
54.66779	852.00000	968.79999
54.67799	985.00000	968.00000
54.68829	921.00000	967.00000
54.69849	943.00000	966.00000
54.70869	980.00000	964.70001
54.71899	910.00000	963.29999
54.72919	876.00000	961.70001
54.73949	852.00000	959.79999
54.74969	869.00000	957.79999
54.75999	919.00000	955.59998
54.77019	836.00000	953.20001
54.78039	897.00000	950.70001
54.79069	900.00000	948.00000
54.80089	850.00000	945.20001
54.81119	870.00000	942.20001
54.82139	883.00000	938.70001
54.83159	895.00000	934.70001
54.84189	877.00000	931.50000
54.85209	874.00000	928.29999
54.86229	905.00000	925.00000
54.87259	884.00000	921.70001
54.88279	886.00000	919.20001
54.89309	844.00000	916.00000
54.90329	881.00000	912.79999
54.91349	833.00000	909.70001
54.92379	798.00000	906.40002
54.93399	823.00000	903.50000
54.94429	808.00000	900.79999
54.95449	822.00000	898.20001
54.96479	826.00000	895.79999
54.97499	843.00000	893.29999
54.98519	812.00000	890.90002
54.99549	866.00000	889.09998
55.00569	820.00000	887.50000
55.01599	861.00000	886.20001
55.02619	841.00000	885.50000
55.03639	828.00000	884.59998
55.04669	829.00000	884.00000
55.05689	821.00000	883.50000
55.06709	860.00000	883.29999
55.07739	809.00000	883.09998
55.08759	793.00000	883.29999
55.09789	813.00000	883.59998
55.10809	822.00000	884.09998
55.11829	858.00000	884.70001
55.12859	817.00000	885.40002
55.13879	825.00000	886.20001
55.14909	877.00000	886.90002
55.15929	841.00000	887.79999
55.16949	864.00000	888.70001
55.17979	783.00000	889.59998
55.18999	817.00000	890.50000
55.20029	846.00000	891.29999
55.21049	817.00000	892.00000
55.22069	835.00000	892.59998
55.23099	779.00000	893.09998
55.24119	844.00000	893.70001
55.25149	797.00000	894.29999
55.26169	843.00000	895.00000
55.27189	835.00000	895.20001
55.28219	806.00000	895.20001
55.29239	811.00000	895.09998
55.30269	808.00000	894.70001
55.31289	851.00000	894.40002
55.32309	798.00000	893.90002
55.33339	774.00000	893.40002
55.34359	890.00000	892.79999
55.35389	832.00000	892.09998
55.36409	788.00000	891.50000
55.37429	792.00000	890.70001
55.38459	781.00000	890.00000
55.39479	799.00000	889.29999
55.40509	818.00000	888.79999
55.41529	827.00000	888.09998
55.42549	806.00000	887.40002
55.43579	814.00000	886.70001
55.44599	799.00000	886.00000
55.45629	791.00000	885.40002
55.46649	818.00000	884.70001
55.47669	778.00000	884.09998
55.48699	809.00000	883.40002
55.49719	825.00000	882.79999
55.50749	805.00000	882.09998
55.51769	804.00000	881.40002
55.52789	822.00000	880.70001
55.53819	791.00000	880.00000
55.54839	775.00000	879.20001
55.55869	790.00000	878.50000
55.56889	811.00000	877.70001
55.57909	810.00000	876.79999
55.58939	778.00000	876.00000
55.59959	852.00000	875.09998
55.60989	789.00000	874.20001
55.62009	802.00000	873.29999
55.63029	804.00000	872.40002
55.64059	790.00000	871.59998
55.65079	833.00000	870.70001
55.66109	813.00000	869.79999
55.67129	765.00000	869.00000
55.68149	843.00000	868.20001
55.69179	817.00000	867.50000
55.70199	831.00000	866.70001
55.71229	830.00000	866.09998
55.72249	828.00000	865.40002
55.73269	814.00000	864.90002
55.74299	804.00000	864.29999
55.75319	827.00000	863.90002
55.76349	797.00000	863.50000
55.77369	774.00000	863.20001
55.78389	827.00000	863.00000
55.79419	761.00000	862.90002
55.80439	866.00000	862.79999
55.81469	802.00000	862.79999
55.82489	818.00000	862.90002
55.83509	798.00000	863.09998
55.84539	819.00000	863.40002
55.85559	819.00000	864.09998
55.86589	778.00000	864.59998
55.87609	787.00000	865.09998
55.88629	824.00000	865.59998
55.89659	814.00000	866.20001
55.90679	810.00000	866.79999
55.91709	775.00000	867.40002
55.92729	788.00000	868.09998
55.93749	837.00000	868.59998
55.94779	800.00000	869.20001
55.95799	762.00000	869.79999
55.96819	867.00000	870.40002
55.97849	803.00000	871.00000
55.98869	799.00000	871.50000
55.99899	762.00000	872.00000
56.00919	850.00000	872.70001
56.01939	794.00000	873.09998
56.02969	787.00000	873.59998
56.03989	859.00000	874.00000
56.05019	800.00000	874.20001
56.06039	806.00000	874.59998
56.07069	780.00000	875.09998
56.08089	820.00000	875.50000
56.09109	834.00000	876.00000
56.10139	755.00000	876.50000
56.11159	792.00000	877.29999
56.12189	769.00000	877.79999
56.13209	787.00000	878.40002
56.14229	768.00000	879.00000
56.15259	800.00000	879.70001
56.16279	811.00000	880.50000
56.17309	793.00000	881.40002
56.18329	847.00000	882.40002
56.19349	778.00000	883.50000
56.20379	795.00000	884.59998
56.21399	802.00000	886.00000
56.22419	828.00000	887.50000
56.23449	802.00000	889.00000
56.24469	839.00000	890.79999
56.25499	794.00000	892.79999
56.26519	839.00000	894.59998
56.27539	826.00000	896.59998
56.28569	796.00000	898.79999
56.29589	790.00000	901.00000
56.30619	780.00000	903.29999
56.31639	883.00000	905.59998
56.32669	848.00000	908.00000
56.33689	816.00000	910.29999
56.34709	898.00000	912.70001
56.35739	820.00000	915.00000
56.36759	856.00000	917.29999
56.37789	859.00000	921.29999
56.38809	895.00000	923.50000
56.39829	807.00000	925.50000
56.40859	893.00000	927.50000
56.41879	827.00000	929.29999
56.42899	837.00000	931.00000
56.43929	819.00000	932.59998
56.44949	893.00000	934.09998
56.45979	882.00000	935.59998
56.46999	880.00000	936.90002
56.48019	860.00000	938.00000
56.49049	829.00000	939.00000
56.50069	840.00000	939.79999
56.51099	858.00000	940.50000
56.52119	893.00000	941.00000
56.53149	936.00000	942.29999
56.54169	853.00000	942.40002
56.55189	930.00000	942.40002
56.56219	922.00000	942.20001
56.57239	874.00000	941.90002
56.58259	889.00000	941.20001
56.59289	906.00000	940.29999
56.60309	916.00000	939.20001
56.61339	919.00000	937.90002
56.62359	863.00000	936.29999
56.63379	933.00000	934.50000
56.64409	920.00000	932.50000
56.65429	909.00000	930.40002
56.66459	848.00000	928.09998
56.67479	888.00000	925.70001
56.68499	933.00000	923.09998
56.69529	894.00000	920.40002
56.70549	877.00000	917.70001
56.71579	888.00000	914.90002
56.72599	854.00000	912.09998
56.73619	884.00000	909.29999
56.74649	849.00000	906.40002
56.75669	864.00000	903.40002
56.76699	855.00000	900.50000
56.77719	847.00000	897.59998
56.78739	885.00000	894.79999
56.79769	864.00000	891.90002
56.80789	918.00000	889.09998
56.81819	888.00000	886.40002
56.82839	853.00000	883.70001
56.83859	797.00000	881.00000
56.84889	841.00000	878.50000
56.85909	887.00000	876.00000
56.86939	870.00000	873.70001
56.87959	822.00000	871.40002
56.88979	889.00000	869.29999
56.90009	800.00000	867.20001
56.91029	771.00000	865.29999
56.92059	822.00000	862.70001
56.93079	815.00000	860.29999
56.94099	837.00000	858.00000
56.95129	805.00000	855.70001
56.96149	782.00000	853.59998
56.97179	807.00000	851.59998
56.98199	823.00000	849.70001
56.99219	831.00000	847.79999
57.00249	819.00000	846.09998
57.01269	849.00000	844.40002
57.02299	825.00000	842.79999
57.03319	842.00000	841.29999
57.04339	811.00000	839.79999
57.05369	825.00000	838.40002
57.06389	819.00000	837.09998
57.07419	829.00000	835.70001
57.08439	846.00000	834.50000
57.09459	884.00000	833.20001
57.10489	839.00000	832.00000
57.11509	816.00000	830.79999
57.12539	878.00000	829.59998
57.13559	843.00000	828.40002
57.14579	842.00000	827.29999
57.15609	877.00000	826.09998
57.16629	821.00000	825.00000
57.17659	886.00000	823.90002
57.18679	794.00000	822.70001
57.19699	850.00000	821.59998
57.20729	866.00000	820.50000
57.21749	902.00000	819.40002
57.22779	822.00000	818.29999
57.23799	819.00000	817.29999
57.24819	825.00000	816.20001
57.25849	885.00000	815.09998
57.26869	833.00000	814.09998
57.27899	857.00000	813.09998
57.28919	832.00000	812.00000
57.29939	848.00000	811.00000
57.30969	795.00000	810.09998
57.31989	867.00000	809.09998
57.33009	796.00000	808.09998
57.34039	860.00000	807.20001
57.35059	835.00000	806.29999
57.36089	859.00000	805.40002
57.37109	781.00000	804.50000
57.38129	805.00000	803.59998
57.39159	828.00000	802.79999
57.40179	805.00000	802.00000
57.41209	840.00000	801.79999
57.42229	860.00000	801.00000
57.43259	868.00000	800.29999
57.44279	842.00000	799.59998
57.45299	777.00000	799.00000
57.46329	864.00000	798.40002
57.47349	859.00000	797.79999
57.48379	801.00000	797.20001
57.49399	881.00000	796.70001
57.50419	843.00000	796.20001
57.51449	813.00000	795.79999
57.52469	808.00000	795.40002
57.53489	875.00000	795.00000
57.54519	788.00000	794.70001
57.55539	783.00000	794.59998
57.56569	775.00000	794.40002
57.57589	848.00000	795.00000
57.58609	882.00000	795.70001
57.59639	805.00000	796.00000
57.60659	851.00000	796.79999
57.61689	830.00000	797.59998
57.62709	813.00000	798.50000
57.63739	840.00000	799.40002
57.64759	817.00000	800.29999
57.65779	865.00000	801.29999
57.66809	857.00000	802.29999
57.67829	833.00000	803.40002
57.68859	818.00000	804.50000
57.69879	852.00000	805.59998
57.70899	856.00000	806.79999
57.71929	884.00000	808.00000
57.72949	878.00000	809.29999
57.73979	862.00000	810.59998
57.74999	875.00000	811.90002
57.76019	915.00000	813.00000
57.77049	866.00000	814.50000
57.78069	931.00000	815.90002
57.79089	903.00000	817.40002
57.80119	915.00000	818.90002
57.81139	934.00000	820.50000
57.82169	955.00000	822.09998
57.83189	917.00000	823.79999
57.84209	900.00000	825.50000
57.85239	903.00000	827.20001
57.86259	887.00000	828.50000
57.87289	888.00000	830.29999
57.88309	918.00000	832.20001
57.89339	916.00000	834.09998
57.90359	893.00000	836.09998
57.91379	911.00000	838.09998
57.92409	909.00000	840.09998
57.93429	852.00000	842.20001
57.94459	879.00000	844.20001
57.95479	950.00000	846.29999
57.96499	928.00000	848.40002
57.97529	919.00000	850.40002
57.98549	907.00000	852.50000
57.99569	924.00000	854.40002
58.00599	940.00000	856.50000
58.01619	970.00000	858.29999
58.02649	936.00000	859.79999
58.03669	942.00000	861.50000
58.04689	983.00000	863.09998
58.05719	907.00000	864.50000
58.06739	935.00000	865.90002
58.07769	977.00000	867.09998
58.08789	978.00000	868.20001
58.09809	946.00000	869.20001
58.10839	993.00000	870.09998
58.11859	902.00000	870.90002
58.12889	960.00000	871.70001
58.13909	929.00000	872.20001
58.14929	907.00000	872.79999
58.15959	905.00000	873.29999
58.16979	881.00000	873.70001
58.18009	929.00000	874.00000
58.19029	871.00000	874.20001
58.20049	866.00000	874.40002
58.21079	892.00000	873.79999
58.22099	938.00000	874.00000
58.23129	904.00000	874.09998
58.24149	882.00000	874.29999
58.25169	951.00000	874.50000
58.26199	894.00000	874.70001
58.27219	822.00000	874.90002
58.28249	886.00000	875.09998
58.29269	905.00000	875.40002
58.30289	861.00000	875.70001
58.31319	907.00000	876.00000
58.32339	823.00000	876.29999
58.33369	829.00000	876.79999
58.34389	820.00000	877.29999
58.35409	854.00000	877.79999
58.36439	857.00000	878.40002
58.37459	844.00000	878.59998
58.38489	897.00000	879.40002
58.39509	865.00000	880.20001
58.40529	793.00000	881.09998
58.41559	849.00000	881.40002
58.42579	855.00000	881.70001
58.43609	886.00000	882.00000
58.44629	860.00000	882.40002
58.45649	820.00000	882.90002
58.46679	883.00000	883.40002
58.47699	857.00000	884.00000
58.48729	863.00000	884.59998
58.49749	813.00000	885.29999
58.50769	860.00000	885.90002
58.51799	797.00000	886.59998
58.52819	837.00000	887.40002
58.53849	871.00000	888.09998
58.54869	872.00000	888.79999
58.55889	887.00000	889.50000
58.56919	896.00000	890.20001
58.57939	896.00000	891.00000
58.58969	885.00000	891.70001
58.59989	871.00000	892.29999
58.61009	874.00000	893.09998
58.62039	861.00000	893.70001
58.63059	921.00000	894.40002
58.64089	843.00000	895.00000
58.65109	901.00000	895.09998
58.66129	905.00000	895.79999
58.67159	884.00000	896.40002
58.68179	900.00000	897.09998
58.69209	934.00000	897.79999
58.70229	953.00000	898.40002
58.71249	883.00000	899.09998
58.72279	883.00000	899.79999
58.73299	856.00000	900.50000
58.74319	857.00000	901.20001
58.75349	890.00000	901.90002
58.76369	907.00000	902.70001
58.77399	889.00000	903.50000
58.78419	911.00000	904.70001
58.79449	900.00000	905.59998
58.80469	877.00000	906.40002
58.81489	873.00000	907.00000
58.82519	860.00000	907.90002
58.83539	858.00000	908.79999
58.84569	888.00000	909.79999
58.85589	837.00000	910.70001
58.86609	874.00000	911.70001
58.87639	916.00000	912.70001
58.88659	908.00000	913.70001
58.89679	880.00000	914.79999
58.90709	875.00000	915.79999
58.91729	931.00000	916.79999
58.92759	939.00000	917.79999
58.93779	879.00000	919.00000
58.94799	916.00000	920.00000
58.95829	869.00000	921.00000
58.96849	943.00000	922.00000
58.97879	945.00000	923.29999
58.98899	932.00000	924.29999
58.99929	901.00000	925.29999
59.00949	905.00000	926.29999
59.01969	884.00000	927.40002
59.02999	925.00000	928.50000
59.04019	879.00000	929.70001
59.05049	880.00000	930.90002
59.06069	934.00000	932.20001
59.07089	850.00000	933.59998
59.08119	863.00000	935.09998
59.09139	861.00000	936.70001
59.10159	853.00000	938.40002
59.11189	893.00000	940.29999
59.12209	895.00000	942.29999
59.13239	951.00000	944.59998
59.14259	889.00000	946.90002
59.15279	866.00000	949.40002
59.16309	954.00000	952.00000
59.17329	883.00000	954.79999
59.18359	889.00000	957.79999
59.19379	873.00000	960.90002
59.20399	915.00000	964.20001
59.21429	928.00000	967.70001
59.22449	920.00000	971.20001
59.23479	979.00000	974.90002
59.24499	941.00000	978.70001
59.25529	946.00000	982.50000
59.26549	969.00000	986.00000
59.27569	977.00000	989.79999
59.28599	987.00000	993.59998
59.29619	1041.00000	997.29999
59.30649	1050.00000	1000.90002
59.31669	1116.00000	1004.29999
59.32689	1099.00000	1007.50000
59.33719	1197.00000	1010.40002
59.34739	1117.00000	1013.09998
59.35759	1142.00000	1015.40002
59.36789	1063.00000	1017.50000
59.37809	1111.00000	1019.20001
59.38839	1112.00000	1020.59998
59.39859	1076.00000	1021.70001
59.40879	1038.00000	1022.40002
59.41909	1057.00000	1022.79999
59.42929	1054.00000	1022.70001
59.43959	1083.00000	1022.50000
59.44979	1015.00000	1022.00000
59.45999	1079.00000	1021.29999
59.47029	1042.00000	1020.40002
59.48049	1058.00000	1019.29999
59.49079	1101.00000	1018.00000
59.50099	1039.00000	1016.59998
59.51119	1060.00000	1015.09998
59.52149	1046.00000	1013.50000
59.53169	1052.00000	1011.90002
59.54199	1035.00000	1010.20001
59.55219	1055.00000	1008.50000
59.56239	1034.00000	1006.79999
59.57269	1013.00000	1005.09998
59.58289	1124.00000	1003.50000
59.59319	1098.00000	1001.70001
59.60339	1037.00000	1000.29999
59.61359	1074.00000	999.00000
59.62389	1108.00000	997.79999
59.63409	1098.00000	996.70001
59.64439	1027.00000	995.79999
59.65459	1059.00000	995.00000
59.66479	1019.00000	994.29999
59.67509	1034.00000	993.79999
59.68529	1004.00000	993.29999
59.69559	1023.00000	992.90002
59.70579	1004.00000	992.70001
59.71599	1040.00000	992.50000
59.72629	1064.00000	992.29999
59.73649	999.00000	992.40002
59.74679	1097.00000	992.20001
59.75699	1055.00000	991.90002
59.76719	1023.00000	991.59998
59.77749	1055.00000	991.29999
59.78769	1042.00000	990.90002
59.79799	1068.00000	990.40002
59.80819	1050.00000	989.79999
59.81839	1046.00000	989.09998
59.82869	1016.00000	988.20001
59.83889	1043.00000	987.20001
59.84919	1001.00000	986.09998
59.85939	1048.00000	984.90002
59.86959	988.00000	983.59998
59.87989	985.00000	982.20001
59.89009	950.00000	980.79999
59.90039	982.00000	979.20001
59.91059	948.00000	977.59998
59.92079	979.00000	975.90002
59.93109	965.00000	974.09998
59.94129	979.00000	972.29999
59.95159	958.00000	970.50000
59.96179	978.00000	968.70001
59.97199	955.00000	966.79999
59.98229	917.00000	965.00000
59.99249	902.00000	963.20001
60.00279	919.00000	961.40002
60.01299	910.00000	959.70001
60.02319	883.00000	958.00000
60.03349	854.00000	956.40002
60.04369	907.00000	954.79999
60.05399	893.00000	953.40002
60.06419	835.00000	952.09998
60.07439	845.00000	942.90002
60.08469	936.00000	934.09998
60.09489	896.00000	925.29999
60.10519	900.00000	916.79999
60.11539	896.00000	908.40002
60.12559	870.00000	900.09998
60.13589	839.00000	892.00000
60.14609	849.00000	884.09998
60.15639	838.00000	876.40002
60.16659	821.00000	868.79999
60.17679	871.00000	861.40002
60.18709	867.00000	854.20001
60.19729	864.00000	847.29999
60.20759	866.00000	840.40002
60.21779	836.00000	833.79999
60.22799	853.00000	827.29999
60.23829	827.00000	821.00000
60.24849	813.00000	814.90002
60.25869	870.00000	817.90002
60.26899	872.00000	821.00000
60.27919	839.00000	824.29999
60.28949	837.00000	827.79999
60.29969	837.00000	831.40002
60.30989	828.00000	835.20001
60.32019	861.00000	839.09998
60.33039	897.00000	843.20001
60.34069	880.00000	847.29999
60.35089	879.00000	851.50000
60.36119	881.00000	855.90002
60.37139	885.00000	860.29999
60.38159	923.00000	864.70001
60.39189	909.00000	869.09998
60.40209	850.00000	873.59998
60.41239	960.00000	878.00000
60.42259	926.00000	882.50000
60.43279	901.00000	886.79999
60.44309	943.00000	891.20001
60.45329	984.00000	895.40002
60.46349	891.00000	899.59998
60.47379	970.00000	903.70001
60.48399	976.00000	907.70001
60.49429	987.00000	911.59998
60.50449	975.00000	915.50000
60.51469	918.00000	919.20001
60.52499	865.00000	922.90002
60.53519	914.00000	926.50000
60.54549	938.00000	930.00000
60.55569	928.00000	933.09998
60.56599	937.00000	936.50000
60.57619	917.00000	939.90002
60.58639	925.00000	943.29999
60.59669	946.00000	946.59998
60.60689	927.00000	950.00000
60.61719	950.00000	953.29999
60.62739	953.00000	956.59998
60.63759	957.00000	960.00000
60.64789	936.00000	963.40002
60.65809	999.00000	966.79999
60.66829	932.00000	970.09998
60.67859	968.00000	973.50000
60.68879	958.00000	977.00000
60.69909	962.00000	980.50000
60.70929	974.00000	984.00000
60.71949	979.00000	987.29999
60.72979	1063.00000	990.90002
60.73999	1014.00000	994.59998
60.75029	1003.00000	998.40002
60.76049	1043.00000	1002.20001
60.77069	1026.00000	1005.79999
60.78099	1003.00000	1009.90002
60.79119	1015.00000	1014.20001
60.80149	947.00000	1018.70001
60.81169	1069.00000	1023.29999
60.82199	987.00000	1028.19995
60.83219	995.00000	1033.30005
60.84239	950.00000	1038.59998
60.85269	1007.00000	1044.19995
60.86289	953.00000	1050.00000
60.87319	986.00000	1056.09998
60.88339	975.00000	1062.40002
60.89359	1001.00000	1069.00000
60.90389	1029.00000	1075.80005
60.91409	988.00000	1082.80005
60.92429	1057.00000	1089.90002
60.93459	1061.00000	1097.09998
60.94479	1073.00000	1104.19995
60.95509	1080.00000	1111.50000
60.96529	1073.00000	1118.80005
60.97549	1072.00000	1125.90002
60.98579	1084.00000	1132.80005
60.99599	971.00000	1139.50000
61.00629	1104.00000	1145.90002
61.01649	1085.00000	1151.80005
61.02669	1089.00000	1157.30005
61.03699	1179.00000	1162.30005
61.04719	1149.00000	1166.59998
61.05749	1137.00000	1170.40002
61.06769	1181.00000	1173.69995
61.07789	1190.00000	1176.09998
61.08819	1140.00000	1177.80005
61.09839	1245.00000	1178.80005
61.10869	1195.00000	1179.09998
61.11889	1239.00000	1178.69995
61.12909	1137.00000	1177.59998
61.13939	1146.00000	1175.90002
61.14959	1165.00000	1173.50000
61.15989	1174.00000	1170.50000
61.17009	1125.00000	1167.00000
61.18029	1175.00000	1163.00000
61.19059	1175.00000	1158.40002
61.20079	1188.00000	1153.40002
61.21109	1148.00000	1148.00000
61.22129	1206.00000	1142.19995
61.23149	1143.00000	1136.00000
61.24179	1110.00000	1129.50000
61.25199	1154.00000	1122.69995
61.26229	1133.00000	1115.69995
61.27249	1150.00000	1108.40002
61.28269	1167.00000	1100.90002
61.29299	1158.00000	1093.30005
61.30319	1130.00000	1085.69995
61.31349	1143.00000	1077.90002
61.32369	1110.00000	1070.19995
61.33389	1052.00000	1062.40002
61.34419	1151.00000	1054.69995
61.35439	1083.00000	1047.09998
61.36469	1035.00000	1039.59998
61.37489	1032.00000	1032.19995
61.38509	1054.00000	1025.00000
61.39539	1024.00000	1018.00000
61.40559	1013.00000	1011.20001
61.41589	981.00000	1004.59998
61.42609	1017.00000	998.20001
61.43629	968.00000	992.09998
61.44659	1008.00000	986.20001
61.45679	940.00000	980.79999
61.46709	958.00000	975.59998
61.47729	942.00000	970.40002
61.48749	1032.00000	965.40002
61.49779	917.00000	960.59998
61.50799	990.00000	956.09998
61.51829	867.00000	951.70001
61.52849	951.00000	947.59998
61.53869	941.00000	943.59998
61.54899	922.00000	939.79999
61.55919	914.00000	936.20001
61.56949	893.00000	932.79999
61.57969	922.00000	929.50000
61.58989	896.00000	926.40002
61.60019	869.00000	923.50000
61.61039	861.00000	920.59998
61.62059	950.00000	918.09998
61.63089	895.00000	915.70001
61.64109	893.00000	913.20001
61.65139	898.00000	910.90002
61.66159	874.00000	908.70001
61.67189	828.00000	906.59998
61.68209	919.00000	903.90002
61.69229	890.00000	901.29999
61.70259	902.00000	898.70001
61.71279	882.00000	896.29999
61.72309	884.00000	893.90002
61.73329	916.00000	891.70001
61.74349	929.00000	889.50000
61.75379	896.00000	887.40002
61.76399	920.00000	885.29999
61.77429	892.00000	883.29999
61.78449	965.00000	881.50000
61.79469	936.00000	879.59998
61.80499	949.00000	878.00000
61.81519	882.00000	876.29999
61.82539	871.00000	874.70001
61.83569	903.00000	873.20001
61.84589	903.00000	871.70001
61.85619	938.00000	870.40002
61.86639	902.00000	869.09998
61.87659	916.00000	867.90002
61.88689	887.00000	866.70001
61.89709	906.00000	865.70001
61.90739	905.00000	864.79999
61.91759	855.00000	864.00000
61.92789	853.00000	863.20001
61.93809	924.00000	862.59998
61.94829	911.00000	862.70001
61.95859	923.00000	862.29999
61.96879	920.00000	862.09998
61.97909	914.00000	862.00000
61.98929	869.00000	861.90002
61.99949	916.00000	862.09998
62.00979	934.00000	862.29999
62.01999	920.00000	862.70001
62.03019	896.00000	863.20001
62.04049	907.00000	863.79999
62.05069	923.00000	864.50000
62.06099	876.00000	865.29999
62.07119	875.00000	866.20001
62.08139	931.00000	867.20001
62.09169	934.00000	868.29999
62.10189	930.00000	869.50000
62.11219	906.00000	870.90002
62.12239	1012.00000	872.20001
62.13269	955.00000	873.40002
62.14289	1007.00000	874.59998
62.15309	1035.00000	875.79999
62.16339	1039.00000	876.90002
62.17359	1066.00000	878.00000
62.18389	1084.00000	879.00000
62.19409	1101.00000	879.90002
62.20429	1109.00000	880.59998
62.21459	1078.00000	881.20001
62.22479	1127.00000	881.70001
62.23499	1086.00000	881.90002
62.24529	1063.00000	882.00000
62.25549	1081.00000	881.90002
62.26579	1046.00000	881.59998
62.27599	1036.00000	881.20001
62.28619	1061.00000	880.59998
62.29649	1033.00000	879.70001
62.30669	1012.00000	878.79999
62.31699	980.00000	877.59998
62.32719	963.00000	876.29999
62.33739	1000.00000	874.90002
62.34769	998.00000	873.40002
62.35789	1039.00000	871.70001
62.36819	981.00000	869.90002
62.37839	998.00000	868.09998
62.38859	977.00000	866.09998
62.39889	971.00000	863.79999
62.40909	963.00000	861.79999
62.41939	959.00000	859.59998
62.42959	963.00000	857.50000
62.43979	906.00000	855.29999
62.45009	942.00000	853.00000
62.46029	911.00000	850.79999
62.47059	975.00000	848.59998
62.48079	896.00000	846.40002
62.49099	892.00000	844.20001
62.50129	877.00000	842.00000
62.51149	906.00000	840.00000
62.52179	876.00000	837.90002
62.53199	812.00000	835.90002
62.54219	854.00000	834.00000
62.55249	847.00000	832.20001
62.56269	858.00000	830.40002
62.57299	839.00000	828.70001
62.58319	865.00000	827.00000
62.59339	840.00000	825.50000
62.60369	831.00000	824.20001
62.61389	840.00000	823.09998
62.62419	799.00000	822.00000
62.63439	845.00000	820.90002
62.64459	837.00000	819.90002
62.65489	791.00000	819.00000
62.66509	844.00000	818.20001
62.67539	855.00000	817.40002
62.68559	851.00000	816.79999
62.69579	800.00000	816.29999
62.70609	833.00000	816.20001
62.71629	803.00000	815.79999
62.72659	853.00000	815.50000
62.73679	801.00000	815.29999
62.74699	827.00000	815.20001
62.75729	774.00000	815.09998
62.76749	830.00000	814.40002
62.77779	799.00000	813.70001
62.78799	882.00000	813.20001
62.79819	813.00000	812.59998
62.80849	782.00000	812.00000
62.81869	842.00000	811.50000
62.82899	813.00000	811.00000
62.83919	795.00000	810.59998
62.84939	824.00000	810.20001
62.85969	837.00000	809.70001
62.86989	843.00000	809.50000
62.88019	802.00000	809.09998
62.89039	842.00000	808.70001
62.90059	817.00000	808.29999
62.91089	868.00000	807.79999
62.92109	810.00000	807.59998
62.93139	816.00000	807.09998
62.94159	814.00000	806.79999
62.95179	806.00000	806.29999
62.96209	826.00000	805.79999
62.97229	832.00000	805.09998
62.98259	808.00000	804.50000
62.99279	819.00000	803.90002
63.00299	834.00000	803.29999
63.01329	793.00000	802.70001
63.02349	817.00000	802.00000
63.03379	801.00000	801.29999
63.04399	865.00000	800.50000
63.05419	804.00000	799.79999
63.06449	801.00000	799.00000
63.07469	776.00000	798.20001
63.08499	798.00000	797.40002
63.09519	757.00000	796.59998
63.10539	865.00000	795.79999
63.11569	750.00000	795.00000
63.12589	827.00000	794.09998
63.13609	825.00000	793.09998
63.14639	815.00000	792.20001
63.15659	804.00000	791.20001
63.16689	847.00000	790.29999
63.17709	789.00000	789.29999
63.18729	856.00000	788.40002
63.19759	799.00000	787.50000
63.20779	799.00000	786.59998
63.21809	779.00000	785.59998
63.22829	857.00000	784.70001
63.23859	827.00000	783.90002
63.24879	778.00000	783.00000
63.25899	808.00000	782.20001
63.26929	834.00000	781.40002
63.27949	795.00000	780.59998
63.28979	733.00000	779.79999
63.29999	807.00000	779.09998
63.31019	698.00000	778.29999
63.32049	813.00000	778.00000
63.33069	758.00000	777.79999
63.34099	764.00000	777.50000
63.35119	786.00000	777.50000
63.36139	776.00000	777.40002
63.37169	813.00000	777.29999
63.38189	802.00000	777.20001
63.39209	769.00000	777.20001
63.40239	787.00000	777.09998
63.41259	744.00000	777.20001
63.42289	767.00000	777.50000
63.43309	779.00000	777.70001
63.44329	749.00000	778.00000
63.45359	746.00000	778.40002
63.46379	836.00000	778.79999
63.47409	767.00000	779.40002
63.48429	723.00000	780.00000
63.49459	703.00000	780.70001
63.50479	772.00000	781.40002
63.51499	800.00000	782.40002
63.52529	764.00000	783.29999
63.53549	793.00000	784.29999
63.54579	798.00000	785.40002
63.55599	793.00000	786.59998
63.56619	824.00000	787.90002
63.57649	808.00000	789.29999
63.58669	751.00000	790.70001
63.59689	796.00000	792.20001
63.60719	832.00000	793.90002
63.61739	816.00000	795.50000
63.62769	773.00000	797.29999
63.63789	807.00000	799.09998
63.64809	760.00000	801.00000
63.65839	805.00000	803.00000
63.66859	795.00000	805.00000
63.67889	785.00000	807.00000
63.68909	830.00000	809.00000
63.69939	786.00000	811.00000
63.70959	826.00000	813.00000
63.71979	832.00000	815.00000
63.73009	811.00000	816.90002
63.74029	726.00000	818.79999
63.75059	813.00000	820.59998
63.76079	825.00000	822.29999
63.77099	745.00000	823.90002
63.78129	786.00000	825.50000
63.79149	815.00000	826.90002
63.80169	808.00000	828.20001
63.81199	784.00000	829.29999
63.82219	826.00000	830.29999
63.83249	787.00000	831.20001
63.84269	824.00000	832.00000
63.85289	811.00000	832.59998
63.86319	770.00000	832.20001
63.87339	838.00000	832.50000
63.88369	805.00000	832.70001
63.89389	846.00000	832.79999
63.90409	793.00000	832.70001
63.91439	869.00000	832.50000
63.92459	780.00000	832.09998
63.93489	782.00000	831.70001
63.94509	773.00000	831.00000
63.95529	838.00000	830.29999
63.96559	850.00000	829.40002
63.97579	809.00000	828.40002
63.98609	793.00000	827.20001
63.99629	748.00000	826.09998
64.00648	736.00000	824.59998
64.01678	851.00000	823.09998
64.02699	778.00000	821.40002
64.03728	785.00000	819.70001
64.04749	798.00000	817.40002
64.05769	828.00000	815.40002
64.06799	829.00000	813.40002
64.07819	789.00000	811.20001
64.08849	797.00000	809.00000
64.09869	756.00000	806.79999
64.10889	769.00000	804.50000
64.11919	802.00000	802.20001
64.12939	798.00000	799.79999
64.13969	799.00000	797.40002
64.14989	872.00000	795.00000
64.16009	734.00000	792.70001
64.17039	760.00000	790.29999
64.18059	806.00000	787.90002
64.19089	825.00000	785.59998
64.20109	722.00000	783.20001
64.21129	798.00000	780.90002
64.22159	788.00000	778.70001
64.23179	776.00000	776.40002
64.24209	783.00000	774.20001
64.25229	749.00000	772.00000
64.26249	775.00000	769.90002
64.27279	760.00000	767.79999
64.28299	809.00000	765.79999
64.29329	773.00000	763.79999
64.30349	781.00000	761.90002
64.31369	770.00000	760.09998
64.32399	760.00000	758.20001
64.33419	819.00000	756.00000
64.34449	759.00000	754.40002
64.35468	841.00000	752.70001
64.36488	765.00000	751.20001
64.37518	754.00000	749.70001
64.38538	779.00000	748.29999
64.39568	721.00000	747.00000
64.40588	747.00000	746.20001
64.41608	787.00000	745.50000
64.42638	778.00000	744.90002
64.43658	778.00000	744.40002
64.44688	770.00000	743.90002
64.45708	773.00000	743.50000
64.46729	770.00000	743.20001
64.47758	764.00000	742.90002
64.48779	809.00000	742.70001
64.49809	768.00000	742.59998
64.50829	811.00000	742.50000
64.51849	748.00000	742.29999
64.52879	750.00000	742.40002
64.53899	726.00000	742.59998
64.54929	785.00000	742.90002
64.55949	760.00000	743.20001
64.56969	756.00000	743.59998
64.57999	744.00000	744.09998
64.59019	769.00000	744.59998
64.60039	764.00000	745.20001
64.61069	756.00000	745.90002
64.62089	799.00000	746.70001
64.63119	731.00000	747.50000
64.64139	751.00000	748.40002
64.65159	793.00000	749.29999
64.66189	746.00000	750.29999
64.67209	761.00000	751.29999
64.68239	722.00000	752.40002
64.69259	721.00000	753.50000
64.70279	765.00000	754.70001
64.71309	803.00000	755.79999
64.72329	809.00000	757.00000
64.73359	802.00000	758.20001
64.74379	767.00000	759.29999
64.75399	774.00000	760.50000
64.76429	789.00000	761.59998
64.77449	807.00000	762.59998
64.78479	787.00000	763.59998
64.79498	809.00000	764.59998
64.80529	805.00000	765.40002
64.81548	823.00000	766.20001
64.82568	798.00000	767.00000
64.83598	836.00000	767.59998
64.84618	799.00000	768.09998
64.85648	850.00000	768.50000
64.86668	808.00000	768.79999
64.87688	794.00000	769.00000
64.88718	822.00000	769.09998
64.89738	824.00000	769.09998
64.90768	837.00000	768.90002
64.91788	828.00000	768.79999
64.92809	800.00000	768.40002
64.93839	875.00000	768.00000
64.94859	825.00000	767.40002
64.95889	800.00000	766.79999
64.96909	748.00000	766.09998
64.97929	772.00000	765.40002
64.98959	786.00000	764.50000
64.99979	813.00000	763.59998
65.01009	801.00000	762.59998
65.02029	807.00000	761.59998
65.03049	780.00000	760.59998
65.04079	834.00000	759.50000
65.05099	822.00000	758.40002
65.06119	772.00000	757.20001
65.07149	781.00000	756.09998
65.08169	801.00000	754.90002
65.09199	782.00000	753.40002
65.10219	843.00000	752.20001
65.11239	759.00000	751.09998
65.12269	746.00000	749.90002
65.13289	769.00000	748.79999
65.14319	813.00000	747.70001
65.15339	793.00000	746.59998
65.16359	797.00000	745.50000
65.17389	807.00000	744.50000
65.18409	741.00000	743.50000
65.19439	770.00000	742.59998
65.20459	784.00000	741.70001
65.21479	751.00000	740.79999
65.22509	816.00000	740.00000
65.23529	771.00000	739.20001
65.24559	790.00000	738.50000
65.25578	791.00000	737.90002
65.26598	790.00000	737.20001
65.27628	788.00000	736.70001
65.28648	789.00000	736.00000
65.29678	768.00000	735.50000
65.30698	753.00000	735.00000
65.31718	780.00000	734.59998
65.32748	793.00000	735.29999
65.33768	774.00000	734.90002
65.34798	809.00000	734.59998
65.35818	747.00000	734.40002
65.36839	785.00000	734.09998
65.37868	771.00000	733.90002
65.38889	765.00000	733.70001
65.39919	762.00000	733.50000
65.40939	777.00000	733.00000
65.41959	782.00000	732.90002
65.42989	822.00000	732.79999
65.44009	757.00000	732.70001
65.45039	739.00000	732.59998
65.46059	803.00000	732.50000
65.47079	766.00000	732.50000
65.48109	736.00000	732.50000
65.49129	754.00000	732.40002
65.50159	766.00000	732.90002
65.51179	718.00000	732.90002
65.52199	780.00000	732.59998
65.53229	854.00000	732.40002
65.54249	802.00000	732.09998
65.55279	760.00000	731.90002
65.56299	829.00000	731.70001
65.57319	732.00000	731.50000
65.58349	752.00000	731.29999
65.59369	790.00000	731.09998
65.60399	785.00000	730.79999
65.61419	793.00000	730.59998
65.62439	847.00000	730.50000
65.63469	766.00000	730.40002
65.64489	783.00000	730.29999
65.65519	763.00000	730.29999
65.66539	752.00000	730.29999
65.67559	756.00000	730.29999
65.68589	790.00000	730.29999
65.69608	810.00000	730.29999
65.70639	753.00000	730.40002
65.71658	819.00000	730.50000
65.72678	781.00000	730.59998
65.73708	751.00000	730.79999
65.74728	722.00000	731.00000
65.75758	766.00000	729.50000
65.76778	782.00000	729.70001
65.77798	789.00000	730.00000
65.78828	729.00000	730.29999
65.79848	719.00000	730.59998
65.80878	828.00000	731.00000
65.81898	733.00000	731.50000
65.82919	767.00000	731.90002
65.83949	767.00000	732.40002
65.84969	771.00000	732.79999
65.85999	827.00000	733.20001
65.87019	767.00000	733.59998
65.88039	770.00000	734.20001
65.89069	779.00000	734.70001
65.90089	789.00000	735.29999
65.91119	800.00000	735.79999
65.92139	797.00000	736.40002
65.93159	778.00000	737.09998
65.94189	775.00000	737.70001
65.95209	783.00000	737.50000
65.96229	810.00000	738.09998
65.97259	819.00000	738.79999
65.98279	823.00000	739.59998
65.99309	850.00000	740.29999
66.00329	818.00000	741.00000
66.01349	828.00000	741.79999
66.02379	858.00000	742.59998
66.03399	844.00000	743.40002
66.04429	885.00000	744.29999
66.05449	859.00000	745.09998
66.06469	879.00000	746.00000
66.07499	846.00000	747.00000
66.08519	863.00000	747.90002
66.09549	889.00000	748.90002
66.10569	881.00000	750.00000
66.11589	880.00000	751.00000
66.12619	881.00000	752.09998
66.13638	864.00000	753.20001
66.14669	873.00000	754.40002
66.15688	892.00000	755.50000
66.16718	891.00000	756.70001
66.17738	861.00000	757.90002
66.18758	841.00000	759.20001
66.19788	852.00000	760.40002
66.20808	903.00000	761.70001
66.21838	861.00000	763.00000
66.22858	884.00000	764.40002
66.23878	871.00000	765.79999
66.24908	875.00000	767.09998
66.25928	892.00000	768.50000
66.26958	819.00000	769.90002
66.27979	848.00000	771.40002
66.28999	829.00000	772.79999
66.30029	775.00000	774.20001
66.31049	825.00000	775.59998
66.32079	846.00000	777.00000
66.33099	792.00000	778.29999
66.34119	806.00000	779.70001
66.35149	848.00000	781.00000
66.36169	822.00000	782.29999
66.37189	816.00000	783.59998
66.38219	855.00000	784.90002
66.39239	832.00000	786.09998
66.40269	833.00000	787.29999
66.41289	857.00000	788.50000
66.42309	878.00000	789.59998
66.43339	837.00000	790.70001
66.44359	854.00000	791.70001
66.45389	837.00000	792.79999
66.46409	879.00000	793.79999
66.47429	875.00000	794.79999
66.48459	844.00000	795.79999
66.49479	793.00000	796.79999
66.50509	832.00000	797.90002
66.51529	780.00000	798.90002
66.52549	774.00000	800.00000
66.53579	844.00000	801.00000
66.54599	776.00000	802.09998
66.55629	781.00000	803.20001
66.56649	829.00000	804.40002
66.57668	826.00000	805.59998
66.58699	798.00000	806.90002
66.59718	770.00000	808.20001
66.60748	821.00000	809.59998
66.61768	761.00000	811.09998
66.62798	862.00000	812.59998
66.63818	755.00000	814.20001
66.64838	807.00000	815.90002
66.65868	801.00000	817.59998
66.66888	767.00000	819.40002
66.67908	816.00000	821.29999
66.68938	806.00000	823.20001
66.69958	796.00000	825.20001
66.70988	791.00000	827.20001
66.72009	758.00000	829.20001
66.73029	824.00000	831.29999
66.74059	785.00000	833.40002
66.75079	731.00000	835.50000
66.76109	825.00000	836.40002
66.77129	772.00000	837.20001
66.78149	810.00000	838.09998
66.79179	798.00000	838.79999
66.80199	808.00000	839.50000
66.81229	852.00000	840.09998
66.82249	832.00000	840.70001
66.83269	821.00000	841.20001
66.84299	821.00000	841.50000
66.85319	858.00000	841.70001
66.86349	814.00000	841.79999
66.87369	837.00000	841.79999
66.88389	849.00000	841.59998
66.89419	837.00000	841.29999
66.90439	792.00000	840.90002
66.91469	797.00000	840.40002
66.92489	799.00000	839.70001
66.93509	825.00000	838.90002
66.94539	729.00000	838.00000
66.95559	788.00000	837.00000
66.96589	822.00000	835.90002
66.97609	833.00000	834.79999
66.98629	745.00000	833.59998
66.99659	834.00000	832.29999
67.00679	787.00000	830.90002
67.01709	800.00000	829.59998
67.02729	818.00000	828.20001
67.03748	722.00000	826.70001
67.04779	773.00000	825.29999
67.05798	846.00000	823.90002
67.06828	820.00000	822.00000
67.07848	810.00000	820.59998
67.08868	807.00000	819.20001
67.09898	797.00000	817.90002
67.10918	771.00000	816.70001
67.11948	815.00000	815.50000
67.12968	787.00000	814.29999
67.13988	783.00000	813.29999
67.15018	815.00000	812.40002
67.16039	769.00000	811.50000
67.17068	753.00000	810.70001
67.18089	755.00000	810.00000
67.19109	767.00000	809.40002
67.20139	788.00000	808.90002
67.21159	730.00000	808.40002
67.22189	847.00000	808.00000
67.23209	759.00000	807.79999
67.24229	787.00000	807.59998
67.25259	763.00000	807.40002
67.26279	796.00000	807.09998
67.27309	827.00000	807.09998
67.28329	814.00000	807.09998
67.29349	800.00000	807.20001
67.30379	794.00000	807.29999
67.31399	749.00000	807.40002
67.32429	816.00000	807.40002
67.33449	747.00000	807.50000
67.34469	781.00000	807.50000
67.35499	791.00000	807.40002
67.36519	801.00000	807.20001
67.37549	788.00000	806.90002
67.38569	847.00000	806.59998
67.39589	822.00000	806.09998
67.40619	811.00000	805.50000
67.41639	829.00000	804.70001
67.42659	808.00000	803.79999
67.43689	853.00000	802.79999
67.44709	832.00000	801.59998
67.45739	848.00000	800.20001
67.46759	795.00000	798.70001
67.47778	806.00000	797.00000
67.48809	832.00000	795.20001
67.49828	780.00000	793.09998
67.50858	785.00000	791.00000
67.51878	815.00000	788.79999
67.52908	814.00000	786.40002
67.53928	818.00000	783.90002
67.54948	770.00000	781.20001
67.55978	826.00000	778.50000
67.56998	822.00000	775.59998
67.58028	758.00000	772.70001
67.59048	826.00000	769.70001
67.60069	773.00000	766.59998
67.61098	787.00000	763.50000
67.62119	754.00000	760.29999
67.63148	800.00000	757.09998
67.64169	739.00000	753.79999
67.65189	766.00000	750.59998
67.66219	787.00000	747.29999
67.67239	748.00000	744.09998
67.68269	781.00000	740.79999
67.69289	791.00000	737.59998
67.70309	731.00000	734.50000
67.71339	782.00000	731.29999
67.72359	792.00000	728.20001
67.73379	761.00000	725.20001
67.74409	756.00000	722.20001
67.75429	760.00000	719.29999
67.76459	733.00000	716.40002
67.77479	776.00000	713.70001
67.78499	762.00000	711.00000
67.79529	715.00000	708.50000
67.80549	749.00000	706.00000
67.81579	766.00000	703.70001
67.82599	709.00000	701.50000
67.83619	757.00000	718.09998
67.84649	710.00000	735.09998
67.85669	764.00000	752.09998
67.86699	811.00000	769.29999
67.87719	789.00000	786.59998
67.88739	701.00000	804.00000
67.89769	760.00000	803.90002
67.90789	757.00000	803.70001
67.91819	778.00000	803.79999
67.92839	755.00000	803.90002
67.93869	774.00000	804.20001
67.94888	782.00000	804.59998
67.95908	828.00000	805.09998
67.96938	763.00000	805.70001
67.97958	774.00000	806.40002
67.98988	792.00000	807.20001
68.00008	766.00000	808.20001
68.01028	783.00000	809.20001
68.02058	816.00000	810.40002
68.03078	786.00000	811.59998
68.04108	829.00000	812.90002
68.05128	822.00000	814.29999
68.06149	831.00000	815.79999
68.07178	800.00000	817.29999
68.08199	825.00000	818.90002
68.09229	871.00000	820.50000
68.10249	900.00000	822.20001
68.11269	945.00000	823.90002
68.12299	888.00000	825.59998
68.13319	918.00000	827.29999
68.14339	940.00000	828.90002
68.15369	972.00000	830.59998
68.16389	950.00000	832.20001
68.17419	939.00000	833.70001
68.18439	911.00000	835.20001
68.19459	932.00000	836.59998
68.20489	968.00000	837.90002
68.21509	1013.00000	839.20001
68.22539	935.00000	840.40002
68.23559	929.00000	841.50000
68.24579	949.00000	842.40002
68.25609	973.00000	843.20001
68.26629	961.00000	844.00000
68.27659	939.00000	844.59998
68.28679	913.00000	845.09998
68.29699	973.00000	845.40002
68.30729	926.00000	845.70001
68.31749	911.00000	845.79999
68.32779	904.00000	845.90002
68.33799	891.00000	845.79999
68.34819	895.00000	845.59998
68.35849	953.00000	845.40002
68.36869	929.00000	845.00000
68.37899	929.00000	844.50000
68.38918	917.00000	844.00000
68.39938	910.00000	843.40002
68.40968	924.00000	842.70001
68.41988	877.00000	841.90002
68.43018	879.00000	841.00000
68.44038	805.00000	840.09998
68.45058	873.00000	839.09998
68.46088	886.00000	838.00000
68.47108	879.00000	836.90002
68.48138	868.00000	835.70001
68.49158	850.00000	834.40002
68.50179	884.00000	833.09998
68.51208	829.00000	831.70001
68.52229	862.00000	830.20001
68.53259	869.00000	828.79999
68.54279	888.00000	827.20001
68.55299	826.00000	825.59998
68.56329	838.00000	824.00000
68.57349	867.00000	822.40002
68.58379	853.00000	820.70001
68.59399	880.00000	819.00000
68.60419	807.00000	817.20001
68.61449	841.00000	815.50000
68.62469	818.00000	813.79999
68.63499	877.00000	812.00000
68.64519	816.00000	810.29999
68.65539	840.00000	808.59998
68.66569	782.00000	806.90002
68.67589	837.00000	805.20001
68.68619	795.00000	803.50000
68.69639	826.00000	801.79999
68.70659	774.00000	800.20001
68.71689	756.00000	798.70001
68.72709	781.00000	797.09998
68.73739	836.00000	795.59998
68.74759	764.00000	794.09998
68.75779	798.00000	792.70001
68.76809	726.00000	791.29999
68.77829	792.00000	790.00000
68.78859	747.00000	788.70001
68.79879	796.00000	787.40002
68.80899	747.00000	786.09998
68.81929	721.00000	784.90002
68.82948	765.00000	783.29999
68.83979	781.00000	782.20001
68.84998	748.00000	781.09998
68.86018	776.00000	780.09998
68.87048	733.00000	779.00000
68.88068	749.00000	778.09998
68.89098	689.00000	777.09998
68.90118	714.00000	776.20001
68.91138	704.00000	775.20001
68.92168	756.00000	774.29999
68.93188	712.00000	773.40002
68.94218	707.00000	772.50000
68.95238	703.00000	771.70001
68.96259	726.00000	770.70001
68.97289	761.00000	769.90002
68.98309	751.00000	768.90002
68.99339	702.00000	768.00000
69.00359	758.00000	767.00000
69.01379	743.00000	766.00000
69.02409	747.00000	764.79999
69.03429	738.00000	763.79999
69.04459	691.00000	762.70001
69.05479	661.00000	761.59998
69.06499	710.00000	760.50000
69.07529	659.00000	759.00000
69.08549	703.00000	757.79999
69.09569	726.00000	756.59998
69.10599	730.00000	755.29999
69.11619	761.00000	754.00000
69.12649	726.00000	752.70001
69.13669	732.00000	751.40002
69.14689	723.00000	750.00000
69.15719	687.00000	748.59998
69.16739	724.00000	747.09998
69.17769	755.00000	745.70001
69.18789	725.00000	744.20001
69.19809	706.00000	742.70001
69.20839	722.00000	741.20001
69.21859	725.00000	739.70001
69.22889	683.00000	738.20001
69.23909	713.00000	736.59998
69.24929	681.00000	735.09998
69.25959	680.00000	733.50000
69.26978	664.00000	732.00000
69.28009	696.00000	730.29999
69.29028	697.00000	728.70001
69.30059	680.00000	727.20001
69.31078	684.00000	725.70001
69.32098	669.00000	724.09998
69.33128	667.00000	722.59998
69.34148	699.00000	721.09998
69.35178	665.00000	719.59998
69.36198	690.00000	718.09998
69.37218	656.00000	716.70001
69.38248	657.00000	715.20001
69.39268	711.00000	713.79999
69.40298	665.00000	712.50000
69.41319	688.00000	711.09998
69.42339	675.00000	709.79999
69.43369	686.00000	708.50000
69.44389	702.00000	707.29999
69.45419	680.00000	706.09998
69.46439	726.00000	704.90002
69.47459	700.00000	703.79999
69.48489	702.00000	702.70001
69.49509	669.00000	701.70001
69.50529	669.00000	700.70001
69.51559	707.00000	699.79999
69.52579	690.00000	698.90002
69.53609	642.00000	698.00000
69.54629	684.00000	697.20001
69.55649	697.00000	696.40002
69.56679	721.00000	695.59998
69.57699	665.00000	694.90002
69.58729	690.00000	694.29999
69.59749	709.00000	693.59998
69.60769	670.00000	693.00000
69.61799	651.00000	692.40002
69.62819	628.00000	691.90002
69.63849	663.00000	691.40002
69.64869	660.00000	690.90002
69.65889	660.00000	690.40002
69.66919	683.00000	689.90002
69.67939	668.00000	689.50000
69.68969	688.00000	689.09998
69.69989	662.00000	688.59998
69.71008	650.00000	688.20001
69.72039	691.00000	687.79999
69.73058	652.00000	687.29999
69.74089	713.00000	686.90002
69.75108	631.00000	686.50000
69.76128	713.00000	686.00000
69.77158	700.00000	685.50000
69.78178	674.00000	685.09998
69.79208	625.00000	684.59998
69.80228	724.00000	684.20001
69.81248	714.00000	683.70001
69.82278	702.00000	683.29999
69.83298	671.00000	682.90002
69.84328	659.00000	682.40002
69.85349	684.00000	681.90002
69.86369	678.00000	681.40002
69.87399	676.00000	680.90002
69.88419	648.00000	680.40002
69.89449	666.00000	679.90002
69.90469	703.00000	679.40002
69.91489	657.00000	678.79999
69.92519	683.00000	678.29999
69.93539	636.00000	677.59998
69.94569	694.00000	677.00000
69.95589	664.00000	676.50000
69.96609	656.00000	675.90002
69.97639	651.00000	675.40002
69.98659	723.00000	674.90002
69.99689	687.00000	674.29999
70.00709	670.00000	673.79999
70.01729	611.00000	673.29999
70.02759	643.00000	672.70001
70.03779	667.00000	672.29999
70.04809	661.00000	671.59998
70.05829	660.00000	671.20001
70.06849	663.00000	670.70001
70.07879	681.00000	670.29999
70.08899	674.00000	669.90002
70.09929	611.00000	669.59998
70.10949	669.00000	669.20001
70.11969	648.00000	668.90002
70.12999	632.00000	668.59998
70.14019	682.00000	668.29999
70.15049	643.00000	668.09998
70.16069	669.00000	668.20001
70.17088	678.00000	668.00000
70.18119	648.00000	667.90002
70.19138	632.00000	667.79999
70.20168	632.00000	667.70001
70.21188	655.00000	667.70001
70.22208	639.00000	667.59998
70.23238	630.00000	667.59998
70.24258	683.00000	667.70001
70.25288	612.00000	667.70001
70.26308	673.00000	667.79999
70.27328	672.00000	668.00000
70.28358	633.00000	668.09998
70.29379	642.00000	668.40002
70.30408	688.00000	668.59998
70.31429	647.00000	668.90002
70.32449	645.00000	669.20001
70.33479	634.00000	669.50000
70.34499	601.00000	669.79999
70.35529	727.00000	668.90002
70.36549	601.00000	667.90002
70.37569	661.00000	666.90002
70.38599	682.00000	665.90002
70.39619	656.00000	664.90002
70.40639	644.00000	664.00000
70.41669	640.00000	663.09998
70.42689	643.00000	662.20001
70.43719	607.00000	661.50000
70.44739	638.00000	660.59998
70.45759	639.00000	659.79999
70.46789	644.00000	659.00000
70.47809	613.00000	658.29999
70.48839	619.00000	657.50000
70.49859	676.00000	656.79999
70.50879	651.00000	656.09998
70.51909	684.00000	655.40002
70.52929	638.00000	654.70001
70.53959	634.00000	654.09998
70.54979	617.00000	653.50000
70.55999	644.00000	652.79999
70.57029	637.00000	652.20001
70.58049	643.00000	651.70001
70.59079	665.00000	651.09998
70.60099	651.00000	650.59998
70.61118	648.00000	650.00000
70.62149	628.00000	649.50000
70.63168	680.00000	649.09998
70.64198	670.00000	648.59998
70.65218	698.00000	648.09998
70.66248	653.00000	647.70001
70.67268	671.00000	647.29999
70.68288	677.00000	646.79999
70.69318	674.00000	646.40002
70.70338	703.00000	646.09998
70.71368	639.00000	645.70001
70.72388	702.00000	645.29999
70.73409	668.00000	645.00000
70.74438	655.00000	644.59998
70.75459	624.00000	644.29999
70.76488	658.00000	644.00000
70.77509	658.00000	643.70001
70.78529	684.00000	643.50000
70.79559	700.00000	643.20001
70.80579	670.00000	643.00000
70.81609	624.00000	642.79999
70.82629	646.00000	642.59998
70.83649	687.00000	642.50000
70.84679	626.00000	642.40002
70.85699	662.00000	642.29999
70.86719	651.00000	642.29999
70.87749	640.00000	642.29999
70.88769	623.00000	642.29999
70.89799	623.00000	642.40002
70.90819	670.00000	642.59998
70.91839	707.00000	642.90002
70.92869	642.00000	643.20001
70.93889	659.00000	643.50000
70.94919	666.00000	644.00000
70.95939	659.00000	644.50000
70.96959	654.00000	645.20001
70.97989	657.00000	645.90002
70.99009	663.00000	646.70001
71.00039	640.00000	647.59998
71.01059	622.00000	648.59998
71.02079	644.00000	649.79999
71.03109	704.00000	651.00000
71.04129	646.00000	652.29999
71.05159	715.00000	653.79999
71.06179	661.00000	655.29999
71.07198	680.00000	657.00000
71.08228	652.00000	658.70001
71.09248	637.00000	660.59998
71.10278	659.00000	662.50000
71.11298	684.00000	664.50000
71.12318	654.00000	666.59998
71.13348	659.00000	668.79999
71.14368	687.00000	671.00000
71.15398	620.00000	673.20001
71.16418	716.00000	677.29999
71.17439	624.00000	681.50000
71.18468	693.00000	685.59998
71.19489	702.00000	689.70001
71.20518	671.00000	693.70001
71.21539	696.00000	697.59998
71.22559	718.00000	701.40002
71.23589	694.00000	705.20001
71.24609	716.00000	708.79999
71.25639	675.00000	712.20001
71.26659	684.00000	715.50000
71.27679	765.00000	718.50000
71.28709	760.00000	721.40002
71.29729	719.00000	724.00000
71.30759	721.00000	726.40002
71.31779	681.00000	728.50000
71.32799	727.00000	730.40002
71.33829	746.00000	732.09998
71.34849	699.00000	733.50000
71.35879	751.00000	734.59998
71.36899	746.00000	735.50000
71.37919	736.00000	736.09998
71.38949	748.00000	736.50000
71.39969	723.00000	736.59998
71.40999	692.00000	736.50000
71.42019	726.00000	736.20001
71.43039	709.00000	735.70001
71.44069	776.00000	734.90002
71.45089	711.00000	734.00000
71.46119	713.00000	732.90002
71.47139	731.00000	731.70001
71.48159	691.00000	730.29999
71.49189	737.00000	728.79999
71.50209	712.00000	727.09998
71.51239	689.00000	725.29999
71.52258	717.00000	723.40002
71.53278	721.00000	721.40002
71.54308	701.00000	719.29999
71.55328	716.00000	717.20001
71.56358	722.00000	715.00000
71.57378	733.00000	712.79999
71.58398	700.00000	710.50000
71.59428	764.00000	708.20001
71.60448	701.00000	705.90002
71.61478	690.00000	703.59998
71.62498	675.00000	701.40002
71.63519	693.00000	699.09998
71.64548	665.00000	696.90002
71.65569	721.00000	694.70001
71.66599	671.00000	692.59998
71.67619	658.00000	690.50000
71.68639	733.00000	688.50000
71.69669	681.00000	686.59998
71.70689	683.00000	684.70001
71.71719	643.00000	682.90002
71.72739	680.00000	681.20001
71.73759	708.00000	679.50000
71.74789	694.00000	677.90002
71.75809	688.00000	676.50000
71.76829	726.00000	674.79999
71.77859	682.00000	673.50000
71.78879	684.00000	672.20001
71.79909	646.00000	671.00000
71.80929	689.00000	669.90002
71.81949	650.00000	668.70001
71.82979	706.00000	667.70001
71.83999	685.00000	666.70001
71.85029	712.00000	665.70001
71.86049	675.00000	664.70001
71.87069	731.00000	663.79999
71.88099	691.00000	662.90002
71.89119	710.00000	662.00000
71.90149	676.00000	661.20001
71.91169	668.00000	660.29999
71.92189	704.00000	659.50000
71.93219	725.00000	658.59998
71.94239	677.00000	657.79999
71.95269	671.00000	657.00000
71.96288	668.00000	656.09998
71.97319	717.00000	655.20001
71.98338	697.00000	654.40002
71.99358	694.00000	653.50000
72.00388	684.00000	652.70001
72.01408	659.00000	651.90002
72.02438	683.00000	651.00000
72.03458	680.00000	650.20001
72.04478	673.00000	649.40002
72.05508	644.00000	648.50000
72.06528	689.00000	647.70001
72.07558	636.00000	646.79999
72.08578	658.00000	646.00000
72.09599	622.00000	645.09998
72.10629	650.00000	644.29999
72.11649	665.00000	643.40002
72.12679	633.00000	642.59998
72.13699	683.00000	641.70001
72.14719	648.00000	640.90002
72.15749	709.00000	640.00000
72.16769	655.00000	639.20001
72.17799	699.00000	638.40002
72.18819	652.00000	637.50000
72.19839	653.00000	636.70001
72.20869	683.00000	635.90002
72.21889	660.00000	635.09998
72.22909	654.00000	634.29999
72.23939	660.00000	633.50000
72.24959	644.00000	632.79999
72.25989	627.00000	632.00000
72.27009	654.00000	630.90002
72.28029	654.00000	630.00000
72.29059	625.00000	629.29999
72.30079	705.00000	628.59998
72.31109	643.00000	628.00000
72.32129	607.00000	627.40002
72.33149	725.00000	626.79999
72.34179	619.00000	626.20001
72.35199	658.00000	625.79999
72.36229	602.00000	625.20001
72.37249	701.00000	624.70001
72.38269	625.00000	624.29999
72.39299	651.00000	623.79999
72.40318	656.00000	623.40002
72.41349	598.00000	623.00000
72.42368	629.00000	622.70001
72.43388	635.00000	622.40002
72.44418	612.00000	622.09998
72.45438	611.00000	621.90002
72.46468	655.00000	621.59998
72.47488	635.00000	621.50000
72.48508	605.00000	621.09998
72.49538	640.00000	620.90002
72.50558	625.00000	620.90002
72.51588	630.00000	620.79999
72.52608	619.00000	620.79999
72.53629	622.00000	620.79999
72.54659	614.00000	620.90002
72.55679	606.00000	621.00000
72.56709	606.00000	621.09998
72.57729	630.00000	621.20001
72.58749	642.00000	621.29999
72.59779	599.00000	621.50000
72.60799	641.00000	621.70001
72.61829	649.00000	621.90002
72.62849	596.00000	622.09998
72.63869	655.00000	621.90002
72.64899	640.00000	621.79999
72.65919	653.00000	621.59998
72.66949	657.00000	621.50000
72.67969	651.00000	621.29999
72.68989	637.00000	621.20001
72.70019	645.00000	621.00000
72.71039	670.00000	620.90002
72.72069	617.00000	620.70001
72.73089	670.00000	620.59998
72.74109	674.00000	620.50000
72.75139	672.00000	620.29999
72.76159	663.00000	620.20001
72.77189	660.00000	620.09998
72.78209	666.00000	619.90002
72.79229	697.00000	619.79999
72.80259	712.00000	619.59998
72.81279	691.00000	619.40002
72.82309	642.00000	619.20001
72.83329	672.00000	619.00000
72.84348	632.00000	618.79999
72.85379	670.00000	618.50000
72.86398	673.00000	618.29999
72.87429	702.00000	618.09998
72.88448	691.00000	617.79999
72.89468	723.00000	617.50000
72.90498	626.00000	617.20001
72.91518	652.00000	616.29999
72.92548	636.00000	615.90002
72.93568	673.00000	615.50000
72.94588	641.00000	615.20001
72.95618	630.00000	614.79999
72.96638	622.00000	614.40002
72.97668	640.00000	614.00000
72.98689	672.00000	613.59998
72.99709	658.00000	613.20001
73.00739	638.00000	612.79999
73.01759	656.00000	612.40002
73.02789	650.00000	612.09998
73.03809	621.00000	611.70001
73.04829	632.00000	611.29999
73.05859	636.00000	611.00000
73.06879	629.00000	610.59998
73.07909	654.00000	610.40002
73.08929	649.00000	610.09998
73.09949	654.00000	609.79999
73.10979	612.00000	609.50000
73.11999	678.00000	609.20001
73.13029	625.00000	608.70001
73.14049	615.00000	608.50000
73.15069	660.00000	608.29999
73.16099	621.00000	608.20001
73.17119	615.00000	608.09998
73.18139	647.00000	608.00000
73.19169	670.00000	607.90002
73.20189	580.00000	607.90002
73.21219	625.00000	607.79999
73.22239	626.00000	607.79999
73.23259	637.00000	607.90002
73.24289	573.00000	607.90002
73.25309	621.00000	608.00000
73.26339	609.00000	608.20001
73.27359	605.00000	608.29999
73.28378	618.00000	608.50000
73.29409	653.00000	608.70001
73.30428	612.00000	608.90002
73.31459	602.00000	609.09998
73.32478	637.00000	609.40002
73.33508	619.00000	609.70001
73.34528	626.00000	609.90002
73.35548	610.00000	610.20001
73.36578	622.00000	610.50000
73.37598	590.00000	610.79999
73.38628	573.00000	611.20001
73.39648	635.00000	611.50000
73.40668	615.00000	611.79999
73.41698	641.00000	612.09998
73.42719	594.00000	612.40002
73.43748	611.00000	612.70001
73.44769	607.00000	613.00000
73.45789	624.00000	613.20001
73.46819	677.00000	613.50000
73.47839	671.00000	613.70001
73.48869	631.00000	614.00000
73.49889	622.00000	614.20001
73.50909	603.00000	614.40002
73.51939	617.00000	614.59998
73.52959	600.00000	614.79999
73.53979	599.00000	614.90002
73.55009	604.00000	615.09998
73.56029	646.00000	615.20001
73.57059	644.00000	615.29999
73.58079	659.00000	615.40002
73.59099	605.00000	615.50000
73.60129	597.00000	615.50000
73.61149	644.00000	615.50000
73.62179	585.00000	615.59998
73.63199	643.00000	615.59998
73.64219	586.00000	615.59998
73.65249	581.00000	615.50000
73.66269	592.00000	615.59998
73.67299	574.00000	615.50000
73.68319	557.00000	615.50000
73.69339	593.00000	615.00000
73.70369	637.00000	614.59998
73.71389	637.00000	614.20001
73.72419	629.00000	613.70001
73.73439	651.00000	613.20001
73.74458	634.00000	612.70001
73.75489	636.00000	612.29999
73.76508	623.00000	611.70001
73.77538	624.00000	610.90002
73.78558	589.00000	610.40002
73.79588	626.00000	609.79999
73.80608	621.00000	609.20001
73.81628	647.00000	608.59998
73.82658	601.00000	608.29999
73.83678	626.00000	607.70001
73.84708	607.00000	607.00000
73.85728	601.00000	606.29999
73.86749	619.00000	605.59998
73.87778	610.00000	604.90002
73.88799	640.00000	603.79999
73.89819	578.00000	603.09998
73.90849	585.00000	602.29999
73.91869	585.00000	601.50000
73.92899	553.00000	600.59998
73.93919	612.00000	599.79999
73.94939	540.00000	598.90002
73.95969	566.00000	598.00000
73.96989	580.00000	597.09998
73.98019	609.00000	596.20001
73.99039	586.00000	595.20001
74.00059	604.00000	594.09998
74.01089	602.00000	593.09998
74.02109	585.00000	592.09998
74.03139	572.00000	591.29999
74.04159	611.00000	590.29999
74.05179	637.00000	589.20001
74.06209	572.00000	588.20001
74.07229	592.00000	587.09998
74.08259	562.00000	586.09998
74.09279	537.00000	585.00000
74.10299	640.00000	584.29999
74.11329	546.00000	583.70001
74.12349	650.00000	583.09998
74.13379	627.00000	582.50000
74.14399	603.00000	581.90002
74.15419	555.00000	581.29999
74.16449	580.00000	580.59998
74.17469	567.00000	580.00000
74.18499	596.00000	579.40002
74.19519	619.00000	578.70001
74.20538	609.00000	578.20001
74.21568	577.00000	577.59998
74.22588	655.00000	577.09998
74.23618	570.00000	576.50000
74.24638	548.00000	576.00000
74.25658	603.00000	575.50000
74.26688	555.00000	575.00000
74.27708	582.00000	574.59998
74.28738	584.00000	574.09998
74.29758	572.00000	573.70001
74.30779	605.00000	573.29999
74.31808	583.00000	572.90002
74.32829	577.00000	572.50000
74.33858	567.00000	572.09998
74.34879	560.00000	571.79999
74.35899	580.00000	571.50000
74.36929	646.00000	571.20001
74.37949	577.00000	570.90002
74.38979	587.00000	570.59998
74.39999	592.00000	570.29999
74.41019	582.00000	570.09998
74.42049	592.00000	569.79999
74.43069	579.00000	569.70001
74.44099	592.00000	569.50000
74.45119	611.00000	569.40002
74.46139	607.00000	569.20001
74.47169	621.00000	569.20001
74.48189	584.00000	569.20001
74.49219	598.00000	569.09998
74.50239	607.00000	569.00000
74.51259	562.00000	569.00000
74.52289	551.00000	568.90002
74.53309	579.00000	568.90002
74.54339	549.00000	568.90002
74.55359	590.00000	568.90002
74.56379	614.00000	568.90002
74.57409	594.00000	568.90002
74.58429	617.00000	568.79999
74.59459	555.00000	568.79999
74.60479	624.00000	568.79999
74.61499	597.00000	568.70001
74.62529	600.00000	568.70001
74.63549	578.00000	568.70001
74.64568	570.00000	568.79999
74.65598	570.00000	568.79999
74.66618	590.00000	568.70001
74.67648	554.00000	568.79999
74.68668	569.00000	568.70001
74.69698	557.00000	568.70001
74.70718	619.00000	568.59998
74.71738	573.00000	568.50000
74.72768	599.00000	568.20001
74.73788	593.00000	568.20001
74.74818	607.00000	568.09998
74.75838	566.00000	568.00000
74.76859	587.00000	567.90002
74.77888	606.00000	567.79999
74.78909	518.00000	567.59998
74.79939	581.00000	567.40002
74.80959	573.00000	567.09998
74.81979	571.00000	566.90002
74.83009	579.00000	566.59998
74.84029	566.00000	566.29999
74.85059	585.00000	566.09998
74.86079	577.00000	565.79999
74.87099	546.00000	565.50000
74.88129	561.00000	565.29999
74.89149	582.00000	565.00000
74.90169	598.00000	564.79999
74.91199	581.00000	564.50000
74.92219	577.00000	564.29999
74.93249	579.00000	564.00000
74.94269	619.00000	563.79999
74.95289	540.00000	563.50000
74.96319	562.00000	563.29999
74.97339	561.00000	563.09998
74.98369	549.00000	562.90002
74.99389	575.00000	562.70001
75.00409	565.00000	562.59998
75.01439	541.00000	562.40002
75.02459	553.00000	562.29999
75.03489	525.00000	562.09998
75.04509	544.00000	562.00000
75.05529	608.00000	561.90002
75.06559	594.00000	561.79999
75.07579	571.00000	561.79999
75.08609	558.00000	561.70001
75.09628	574.00000	561.70001
75.10659	584.00000	561.70001
75.11678	535.00000	561.70001
75.12698	568.00000	561.70001
75.13728	542.00000	561.70001
75.14748	585.00000	561.79999
75.15778	610.00000	561.79999
75.16798	580.00000	561.90002
75.17818	603.00000	562.00000
75.18848	571.00000	562.09998
75.19868	599.00000	562.20001
75.20898	565.00000	562.29999
75.21918	571.00000	562.40002
75.22939	611.00000	562.50000
75.23969	587.00000	562.59998
75.24989	580.00000	562.70001
75.26019	568.00000	562.90002
75.27039	614.00000	563.00000
75.28059	577.00000	563.09998
75.29089	566.00000	563.20001
75.30109	602.00000	563.29999
75.31139	611.00000	563.40002
75.32159	606.00000	563.50000
75.33179	609.00000	563.59998
75.34209	603.00000	563.70001
75.35229	569.00000	563.79999
75.36249	545.00000	563.90002
75.37279	571.00000	564.00000
75.38299	559.00000	564.00000
75.39329	573.00000	564.09998
75.40349	555.00000	564.09998
75.41369	550.00000	564.09998
75.42399	567.00000	564.09998
75.43419	603.00000	564.09998
75.44449	598.00000	564.09998
75.45469	551.00000	564.09998
75.46489	613.00000	564.09998
75.47519	555.00000	564.09998
75.48539	578.00000	564.00000
75.49569	566.00000	564.00000
75.50589	575.00000	563.90002
75.51609	586.00000	563.79999
75.52639	581.00000	563.79999
75.53658	567.00000	563.70001
75.54689	562.00000	563.59998
75.55708	620.00000	563.50000
75.56728	577.00000	563.29999
75.57758	588.00000	563.20001
75.58778	558.00000	563.20001
75.59808	592.00000	563.09998
75.60828	614.00000	563.00000
75.61848	585.00000	562.90002
75.62878	564.00000	562.79999
75.63898	541.00000	562.79999
75.64928	543.00000	562.70001
75.65948	586.00000	562.59998
75.66969	569.00000	562.59998
75.67999	573.00000	562.50000
75.69019	592.00000	562.50000
75.70049	572.00000	562.50000
75.71069	568.00000	562.40002
75.72089	618.00000	562.40002
75.73119	554.00000	562.40002
75.74139	596.00000	562.40002
75.75169	572.00000	562.40002
75.76189	553.00000	562.50000
75.77209	579.00000	562.50000
75.78239	595.00000	562.50000
75.79259	583.00000	562.50000
75.80289	581.00000	562.59998
75.81309	609.00000	562.70001
75.82329	573.00000	562.79999
75.83359	589.00000	562.90002
75.84379	592.00000	563.00000
75.85409	610.00000	563.09998
75.86429	622.00000	563.20001
75.87449	599.00000	563.29999
75.88479	558.00000	563.50000
75.89499	592.00000	563.59998
75.90529	578.00000	563.79999
75.91549	573.00000	563.90002
75.92569	600.00000	564.09998
75.93599	634.00000	564.20001
75.94619	647.00000	564.40002
75.95649	569.00000	564.59998
75.96669	600.00000	564.70001
75.97688	621.00000	564.90002
75.98719	604.00000	565.09998
75.99738	566.00000	565.29999
76.00769	591.00000	565.40002
76.01788	560.00000	565.59998
76.02808	599.00000	565.79999
76.03838	569.00000	565.90002
76.04858	595.00000	566.09998
76.05888	585.00000	566.29999
76.06908	618.00000	566.40002
76.07928	613.00000	566.59998
76.08958	620.00000	566.79999
76.09978	586.00000	566.90002
76.11008	568.00000	567.09998
76.12029	589.00000	567.20001
76.13049	624.00000	567.40002
76.14079	628.00000	567.50000
76.15099	614.00000	567.70001
76.16129	608.00000	567.79999
76.17149	619.00000	568.00000
76.18169	605.00000	568.09998
76.19199	626.00000	568.20001
76.20219	562.00000	568.40002
76.21249	574.00000	568.50000
76.22269	575.00000	568.70001
76.23289	558.00000	568.79999
76.24319	578.00000	569.00000
76.25339	581.00000	569.09998
76.26359	579.00000	569.29999
76.27389	570.00000	569.40002
76.28409	599.00000	569.59998
76.29439	576.00000	569.70001
76.30459	609.00000	569.90002
76.31479	627.00000	570.09998
76.32509	608.00000	570.20001
76.33529	579.00000	570.40002
76.34559	622.00000	570.59998
76.35579	600.00000	570.79999
76.36599	589.00000	571.00000
76.37629	582.00000	571.29999
76.38649	627.00000	571.50000
76.39679	584.00000	571.70001
76.40699	585.00000	572.00000
76.41718	540.00000	572.29999
76.42749	594.00000	572.29999
76.43768	591.00000	572.40002
76.44799	569.00000	572.50000
76.45818	558.00000	572.59998
76.46848	609.00000	572.70001
76.47868	560.00000	572.90002
76.48888	567.00000	573.00000
76.49918	637.00000	573.20001
76.50938	558.00000	573.40002
76.51968	597.00000	573.59998
76.52988	567.00000	573.79999
76.54008	562.00000	574.09998
76.55038	582.00000	574.40002
76.56059	586.00000	574.70001
76.57088	592.00000	575.09998
76.58109	575.00000	575.40002
76.59129	581.00000	575.79999
76.60159	555.00000	576.20001
76.61179	555.00000	576.70001
76.62209	583.00000	577.09998
76.63229	582.00000	577.59998
76.64249	613.00000	578.20001
76.65279	579.00000	578.70001
76.66299	607.00000	579.29999
76.67319	568.00000	579.90002
76.68349	602.00000	580.59998
76.69369	565.00000	581.29999
76.70399	598.00000	582.00000
76.71419	598.00000	582.70001
76.72439	554.00000	583.40002
76.73469	577.00000	584.09998
76.74489	578.00000	584.79999
76.75519	595.00000	585.59998
76.76539	649.00000	586.29999
76.77559	597.00000	587.00000
76.78589	658.00000	587.79999
76.79609	626.00000	588.50000
76.80639	569.00000	589.29999
76.81659	610.00000	590.00000
76.82679	585.00000	590.79999
76.83709	592.00000	591.50000
76.84729	624.00000	592.09998
76.85759	594.00000	592.79999
76.86779	631.00000	593.40002
76.87798	635.00000	594.00000
76.88829	624.00000	594.59998
76.89848	611.00000	595.09998
76.90878	668.00000	595.70001
76.91898	621.00000	596.09998
76.92918	608.00000	596.50000
76.93948	654.00000	596.90002
76.94968	652.00000	597.20001
76.95998	640.00000	597.50000
76.97018	637.00000	597.70001
76.98038	638.00000	597.90002
76.99068	616.00000	598.00000
77.00089	611.00000	598.09998
77.01118	636.00000	598.09998
77.02139	602.00000	598.09998
77.03159	631.00000	598.09998
77.04189	617.00000	598.00000
77.05209	592.00000	597.79999
77.06239	610.00000	597.59998
77.07259	644.00000	597.40002
77.08279	616.00000	597.09998
77.09309	660.00000	596.79999
77.10329	606.00000	596.50000
77.11359	618.00000	596.09998
77.12379	605.00000	595.90002
77.13399	608.00000	595.50000
77.14429	623.00000	595.00000
77.15449	589.00000	594.50000
77.16479	636.00000	593.90002
77.17499	628.00000	593.40002
77.18519	578.00000	592.70001
77.19549	559.00000	592.09998
77.20569	621.00000	591.40002
77.21599	583.00000	590.70001
77.22619	584.00000	590.00000
77.23639	552.00000	589.20001
77.24669	567.00000	588.40002
77.25689	596.00000	587.59998
77.26719	578.00000	586.79999
77.27739	568.00000	585.90002
77.28759	645.00000	585.00000
77.29789	572.00000	584.09998
77.30809	575.00000	583.20001
77.31839	588.00000	581.29999
77.32859	497.00000	580.29999
77.33878	615.00000	579.59998
77.34908	577.00000	578.70001
77.35928	550.00000	577.79999
77.36958	562.00000	576.90002
77.37978	535.00000	576.00000
77.38998	571.00000	575.09998
77.40028	559.00000	574.20001
77.41048	514.00000	573.29999
77.42078	545.00000	572.50000
77.43098	605.00000	571.50000
77.44118	575.00000	570.59998
77.45148	563.00000	569.70001
77.46169	573.00000	568.79999
77.47198	554.00000	567.90002
77.48219	555.00000	567.00000
77.49239	508.00000	566.09998
77.50269	535.00000	565.20001
77.51289	559.00000	564.29999
77.52319	545.00000	563.40002
77.53339	551.00000	562.50000
77.54359	527.00000	561.59998
77.55389	519.00000	560.20001
77.56409	511.00000	559.40002
77.57429	563.00000	558.50000
77.58459	582.00000	557.59998
77.59479	545.00000	556.79999
77.60509	565.00000	556.00000
77.61529	555.00000	555.09998
77.62549	552.00000	554.29999
77.63579	599.00000	553.50000
77.64599	551.00000	552.70001
77.65629	560.00000	551.90002
77.66649	511.00000	551.09998
77.67669	543.00000	550.40002
77.68699	554.00000	549.59998
77.69719	541.00000	548.90002
77.70749	514.00000	548.09998
77.71769	566.00000	547.40002
77.72789	531.00000	546.70001
77.73819	536.00000	546.00000
77.74839	567.00000	545.40002
77.75869	563.00000	544.70001
77.76889	552.00000	544.09998
77.77908	533.00000	543.40002
77.78938	500.00000	542.79999
77.79958	524.00000	542.20001
77.80988	523.00000	541.59998
77.82008	564.00000	541.00000
77.83038	524.00000	540.50000
77.84058	529.00000	539.90002
77.85078	551.00000	539.29999
77.86108	562.00000	538.79999
77.87128	577.00000	538.29999
77.88158	501.00000	537.79999
77.89178	536.00000	537.29999
77.90199	535.00000	536.79999
77.91228	537.00000	536.29999
77.92249	542.00000	535.79999
77.93279	526.00000	535.40002
77.94299	589.00000	534.90002
77.95319	531.00000	534.50000
77.96349	545.00000	534.09998
77.97369	519.00000	533.50000
77.98399	567.00000	533.09998
77.99419	505.00000	532.70001
78.00439	511.00000	532.29999
78.01469	522.00000	531.90002
78.02489	554.00000	531.50000
78.03509	568.00000	531.20001
78.04539	566.00000	530.79999
78.05559	563.00000	530.50000
78.06589	546.00000	530.09998
78.07609	529.00000	529.79999
78.08629	562.00000	529.50000
78.09659	520.00000	529.20001
78.10679	551.00000	528.90002
78.11709	526.00000	528.59998
78.12729	513.00000	528.29999
78.13749	543.00000	528.00000
78.14779	539.00000	527.70001
78.15799	557.00000	527.50000
78.16829	516.00000	527.20001
78.17849	558.00000	527.00000
78.18869	524.00000	526.70001
78.19899	506.00000	526.40002
78.20919	598.00000	526.20001
78.21949	543.00000	526.00000
78.22968	539.00000	525.70001
78.23988	575.00000	525.50000
78.25018	549.00000	525.29999
78.26038	561.00000	525.09998
78.27068	517.00000	525.00000
78.28088	506.00000	524.79999
78.29108	551.00000	524.59998
78.30138	605.00000	524.50000
78.31158	548.00000	524.29999
78.32188	536.00000	524.20001
78.33208	591.00000	524.00000
78.34229	513.00000	523.79999
78.35258	533.00000	523.70001
78.36279	552.00000	523.59998
78.37309	558.00000	523.50000
78.38329	514.00000	523.40002
78.39349	532.00000	523.29999
78.40379	492.00000	523.20001
78.41399	555.00000	524.00000
78.42429	497.00000	524.70001
78.43449	515.00000	525.40002
78.44469	535.00000	526.20001
78.45499	522.00000	527.00000
78.46519	552.00000	527.70001
78.47549	524.00000	528.50000
78.48569	549.00000	529.29999
78.49589	523.00000	530.00000
78.50619	529.00000	530.79999
78.51639	525.00000	531.59998
78.52669	518.00000	532.40002
78.53689	528.00000	533.29999
78.54709	551.00000	534.09998
78.55739	536.00000	534.90002
78.56759	491.00000	535.70001
78.57789	553.00000	535.50000
78.58809	534.00000	535.40002
78.59829	513.00000	535.20001
78.60859	548.00000	535.09998
78.61879	535.00000	534.90002
78.62909	526.00000	534.79999
78.63929	527.00000	534.70001
78.64949	548.00000	534.50000
78.65979	509.00000	534.40002
78.66998	553.00000	534.29999
78.68029	528.00000	534.20001
78.69048	549.00000	534.09998
78.70068	538.00000	534.00000
78.71098	504.00000	533.79999
78.72118	553.00000	533.70001
78.73148	541.00000	533.59998
78.74168	548.00000	533.50000
78.75188	555.00000	533.50000
78.76218	507.00000	533.40002
78.77238	518.00000	533.29999
78.78268	538.00000	533.20001
78.79288	545.00000	533.09998
78.80309	522.00000	533.00000
78.81339	558.00000	532.90002
78.82359	543.00000	532.79999
78.83389	579.00000	532.79999
78.84409	541.00000	532.70001
78.85429	557.00000	532.59998
78.86459	557.00000	532.50000
78.87479	567.00000	532.40002
78.88509	552.00000	532.29999
78.89529	530.00000	532.20001
78.90549	535.00000	532.09998
78.91579	545.00000	532.09998
78.92599	525.00000	532.00000
78.93619	584.00000	531.90002
78.94649	553.00000	531.79999
78.95669	511.00000	531.70001
78.96699	565.00000	531.70001
78.97719	538.00000	531.59998
78.98739	538.00000	531.50000
78.99769	560.00000	531.50000
79.00789	583.00000	531.40002
79.01819	541.00000	531.29999
79.02839	531.00000	531.29999
79.03859	533.00000	531.20001
79.04889	597.00000	531.20001
79.05909	529.00000	531.00000
79.06939	561.00000	531.00000
79.07959	526.00000	531.00000
79.08979	591.00000	531.00000
79.10009	538.00000	531.00000
79.11029	563.00000	530.90002
79.12059	519.00000	530.90002
79.13078	550.00000	530.90002
79.14109	547.00000	530.90002
79.15128	593.00000	530.90002
79.16148	596.00000	531.00000
79.17178	538.00000	531.00000
79.18198	532.00000	531.00000
79.19228	502.00000	531.09998
79.20248	579.00000	531.09998
79.21268	533.00000	531.20001
79.22298	536.00000	531.20001
79.23318	499.00000	531.29999
79.24348	564.00000	531.40002
79.25368	536.00000	531.50000
79.26389	553.00000	531.59998
79.27419	536.00000	531.70001
79.28439	556.00000	531.79999
79.29469	564.00000	531.90002
79.30489	558.00000	532.00000
79.31509	555.00000	532.20001
79.32539	585.00000	532.29999
79.33559	541.00000	532.50000
79.34589	545.00000	532.59998
79.35609	553.00000	532.79999
79.36629	541.00000	532.90002
79.37659	539.00000	533.09998
79.38679	565.00000	533.20001
79.39699	566.00000	533.29999
79.40729	560.00000	533.50000
79.41749	592.00000	533.59998
79.42779	516.00000	533.70001
79.43799	550.00000	533.79999
79.44819	520.00000	534.00000
79.45849	536.00000	534.09998
79.46869	516.00000	534.20001
79.47899	536.00000	534.29999
79.48919	614.00000	534.40002
79.49939	544.00000	534.40002
79.50969	579.00000	534.40002
79.51989	528.00000	534.40002
79.53019	606.00000	534.40002
79.54039	567.00000	534.40002
79.55059	542.00000	534.29999
79.56089	516.00000	534.29999
79.57108	534.00000	534.20001
79.58139	557.00000	534.09998
79.59158	557.00000	533.90002
79.60188	572.00000	533.79999
79.61208	558.00000	533.59998
79.62228	506.00000	533.50000
79.63258	519.00000	533.29999
79.64278	544.00000	533.09998
79.65298	550.00000	532.90002
79.66328	542.00000	532.59998
79.67348	535.00000	532.40002
79.68378	558.00000	532.20001
79.69398	570.00000	531.90002
79.70419	585.00000	531.59998
79.71449	590.00000	531.40002
79.72469	534.00000	531.00000
79.73499	560.00000	530.70001
79.74519	545.00000	530.40002
79.75539	553.00000	530.09998
79.76569	519.00000	529.79999
79.77589	543.00000	529.50000
79.78619	553.00000	529.20001
79.79639	510.00000	528.90002
79.80659	552.00000	528.59998
79.81689	484.00000	528.20001
79.82709	526.00000	527.90002
79.83739	574.00000	527.59998
79.84759	531.00000	527.29999
79.85779	560.00000	527.00000
79.86809	530.00000	526.70001
79.87829	553.00000	526.40002
79.88859	503.00000	526.20001
79.89879	481.00000	525.90002
79.90899	535.00000	525.50000
79.91929	503.00000	525.29999
79.92949	558.00000	525.00000
79.93979	521.00000	524.79999
79.94999	540.00000	524.50000
79.96019	567.00000	524.29999
79.97049	529.00000	524.09998
79.98069	550.00000	524.00000
79.99099	516.00000	523.70001
80.00119	538.00000	523.50000
80.01138	551.00000	523.29999
80.02169	546.00000	523.09998
80.03188	511.00000	522.90002
80.04218	482.00000	522.70001
80.05238	517.00000	522.59998
80.06258	545.00000	522.40002
80.07288	472.00000	522.20001
80.08308	566.00000	522.00000
80.09338	573.00000	521.79999
80.10358	515.00000	521.59998
80.11378	512.00000	521.40002
80.12408	487.00000	521.09998
80.13428	477.00000	520.90002
80.14458	530.00000	520.59998
80.15479	553.00000	520.40002
80.16499	554.00000	520.20001
80.17529	515.00000	519.90002
80.18549	485.00000	519.70001
80.19579	484.00000	519.40002
80.20599	519.00000	519.00000
80.21619	468.00000	518.79999
80.22649	568.00000	518.50000
80.23669	543.00000	518.20001
80.24699	534.00000	517.90002
80.25719	536.00000	517.59998
80.26739	533.00000	517.29999
80.27769	503.00000	517.00000
80.28789	528.00000	516.70001
80.29819	525.00000	516.40002
80.30839	521.00000	516.09998
80.31859	524.00000	515.70001
80.32889	487.00000	515.40002
80.33909	524.00000	515.00000
80.34939	528.00000	514.70001
80.35959	514.00000	514.40002
80.36979	509.00000	514.00000
80.38009	562.00000	513.70001
80.39029	534.00000	513.29999
80.40049	463.00000	512.90002
80.41079	514.00000	512.79999
80.42099	517.00000	512.70001
80.43129	508.00000	512.59998
80.44149	522.00000	512.50000
80.45168	521.00000	512.29999
80.46199	517.00000	512.20001
80.47218	507.00000	512.09998
80.48248	556.00000	512.00000
80.49268	517.00000	511.89999
80.50298	496.00000	511.79999
80.51318	514.00000	511.70001
80.52338	514.00000	511.60001
80.53368	497.00000	511.60001
80.54388	555.00000	511.50000
80.55418	525.00000	511.50000
80.56438	517.00000	511.39999
80.57458	497.00000	511.39999
80.58488	528.00000	511.29999
80.59509	544.00000	511.29999
80.60538	505.00000	511.29999
80.61559	524.00000	511.29999
80.62579	484.00000	511.39999
80.63609	506.00000	511.39999
80.64629	511.00000	511.50000
80.65659	541.00000	511.60001
80.66679	515.00000	511.70001
80.67699	514.00000	511.79999
80.68729	492.00000	511.89999
80.69749	507.00000	512.00000
80.70769	505.00000	512.20001
80.71799	505.00000	512.40002
80.72819	518.00000	512.70001
80.73849	522.00000	513.00000
80.74869	529.00000	513.20001
80.75889	514.00000	513.50000
80.76919	532.00000	513.79999
80.77939	553.00000	514.20001
80.78969	492.00000	514.59998
80.79989	477.00000	515.00000
80.81009	576.00000	515.40002
80.82039	504.00000	515.90002
80.83059	519.00000	516.40002
80.84089	511.00000	516.90002
80.85109	516.00000	517.50000
80.86129	534.00000	518.00000
80.87159	506.00000	518.59998
80.88179	528.00000	519.29999
80.89209	551.00000	520.00000
80.90229	501.00000	520.70001
80.91248	518.00000	521.40002
80.92279	525.00000	522.20001
80.93298	517.00000	522.90002
80.94328	499.00000	523.79999
80.95348	489.00000	524.59998
80.96378	493.00000	525.50000
80.97398	526.00000	526.40002
80.98418	523.00000	527.29999
80.99448	520.00000	528.20001
81.00468	526.00000	529.09998
81.01498	481.00000	530.09998
81.02518	511.00000	531.09998
81.03539	510.00000	532.00000
81.04568	521.00000	533.00000
81.05589	507.00000	534.00000
81.06618	523.00000	534.90002
81.07639	567.00000	535.90002
81.08659	458.00000	536.90002
81.09689	542.00000	537.59998
81.10709	532.00000	538.40002
81.11729	543.00000	539.20001
81.12759	536.00000	539.90002
81.13779	557.00000	540.59998
81.14809	561.00000	541.29999
81.15829	571.00000	541.90002
81.16849	551.00000	542.50000
81.17879	553.00000	543.09998
81.18899	513.00000	543.70001
81.19929	538.00000	544.20001
81.20949	539.00000	544.59998
81.21969	549.00000	545.00000
81.22999	543.00000	545.29999
81.24019	558.00000	545.59998
81.25049	549.00000	545.90002
81.26069	554.00000	546.00000
81.27089	530.00000	546.20001
81.28119	529.00000	546.20001
81.29139	555.00000	546.20001
81.30169	495.00000	546.20001
81.31189	528.00000	546.09998
81.32209	516.00000	545.90002
81.33239	517.00000	545.70001
81.34259	512.00000	545.40002
81.35289	485.00000	545.09998
81.36309	505.00000	544.79999
81.37328	534.00000	544.40002
81.38358	504.00000	543.90002
81.39378	534.00000	543.40002
81.40408	514.00000	542.79999
81.41428	560.00000	542.29999
81.42448	549.00000	541.70001
81.43478	548.00000	541.00000
81.44498	531.00000	540.40002
81.45528	523.00000	539.70001
81.46548	480.00000	538.90002
81.47569	529.00000	538.20001
81.48598	500.00000	537.50000
81.49619	485.00000	536.70001
81.50648	535.00000	535.90002
81.51669	524.00000	535.09998
81.52689	469.00000	534.29999
81.53719	490.00000	533.50000
81.54739	555.00000	532.70001
81.55769	500.00000	531.90002
81.56789	555.00000	531.00000
81.57809	503.00000	530.20001
81.58839	526.00000	529.40002
81.59859	519.00000	528.59998
81.60889	530.00000	527.90002
81.61909	514.00000	527.09998
81.62929	504.00000	526.29999
81.63959	464.00000	525.59998
81.64979	478.00000	524.90002
81.66009	496.00000	524.20001
81.67029	497.00000	523.59998
81.68049	512.00000	522.90002
81.69079	488.00000	522.29999
81.70099	517.00000	521.70001
81.71129	528.00000	521.09998
81.72149	535.00000	520.50000
81.73169	483.00000	520.00000
81.74199	564.00000	519.50000
81.75219	471.00000	519.00000
81.76249	501.00000	518.59998
81.77269	468.00000	518.20001
81.78289	474.00000	517.79999
81.79319	535.00000	517.50000
81.80339	495.00000	517.20001
81.81369	504.00000	516.90002
81.82388	480.00000	516.59998
81.83408	496.00000	516.29999
81.84438	473.00000	516.09998
81.85458	477.00000	515.90002
81.86488	471.00000	515.79999
81.87508	493.00000	515.59998
81.88528	519.00000	515.40002
81.89558	519.00000	515.29999
81.90578	491.00000	515.20001
81.91608	530.00000	515.09998
81.92628	486.00000	515.00000
81.93649	493.00000	515.00000
81.94678	475.00000	514.90002
81.95699	498.00000	514.90002
81.96729	478.00000	514.79999
81.97749	446.00000	514.70001
81.98769	492.00000	514.70001
81.99799	529.00000	514.59998
82.00819	471.00000	514.50000
82.01849	503.00000	514.50000
82.02869	477.00000	514.40002
82.03889	489.00000	514.29999
82.04919	495.00000	514.20001
82.05939	473.00000	514.00000
82.06959	490.00000	513.90002
82.07989	480.00000	513.70001
82.09009	527.00000	513.50000
82.10039	449.00000	513.29999
82.11059	489.00000	513.09998
82.12079	471.00000	512.79999
82.13109	485.00000	512.59998
82.14129	444.00000	512.29999
82.15159	468.00000	512.40002
82.16179	488.00000	512.59998
82.17199	516.00000	512.70001
82.18229	481.00000	512.79999
82.19249	540.00000	512.79999
82.20279	484.00000	512.90002
82.21299	480.00000	512.90002
82.22319	501.00000	512.79999
82.23349	492.00000	512.79999
82.24369	449.00000	512.70001
82.25399	485.00000	512.59998
82.26418	495.00000	512.50000
82.27449	471.00000	512.29999
82.28468	509.00000	512.20001
82.29488	469.00000	512.00000
82.30518	489.00000	511.79999
82.31538	505.00000	511.60001
82.32568	511.00000	511.29999
82.33588	485.00000	511.10001
82.34608	504.00000	510.79999
82.35638	473.00000	510.50000
82.36658	495.00000	510.20001
82.37688	476.00000	509.89999
82.38708	505.00000	509.60001
82.39729	458.00000	509.29999
82.40759	479.00000	509.00000
82.41779	504.00000	508.70001
82.42809	493.00000	508.39999
82.43829	508.00000	508.10001
82.44849	496.00000	507.79999
82.45879	475.00000	507.39999
82.46899	467.00000	507.10001
82.47929	479.00000	506.79999
82.48949	460.00000	506.50000
82.49969	488.00000	506.20001
82.50999	496.00000	505.89999
82.52019	469.00000	505.60001
82.53039	517.00000	505.29999
82.54069	492.00000	505.00000
82.55089	507.00000	504.79999
82.56119	487.00000	504.50000
82.57139	495.00000	504.29999
82.58159	469.00000	504.00000
82.59189	537.00000	503.70001
82.60209	500.00000	503.50000
82.61239	466.00000	503.29999
82.62259	526.00000	503.10001
82.63279	461.00000	502.79999
82.64309	510.00000	502.60001
82.65329	486.00000	502.39999
82.66359	493.00000	502.20001
82.67379	537.00000	502.10001
82.68399	482.00000	501.89999
82.69429	487.00000	501.70001
82.70448	496.00000	501.50000
82.71479	473.00000	501.39999
82.72498	473.00000	501.20001
82.73518	492.00000	501.10001
82.74548	481.00000	500.89999
82.75568	436.00000	500.79999
82.76598	510.00000	500.60001
82.77618	510.00000	500.50000
82.78638	478.00000	500.29999
82.79668	438.00000	500.20001
82.80688	466.00000	500.00000
82.81718	515.00000	499.89999
82.82738	498.00000	499.70001
82.83759	515.00000	499.60001
82.84789	484.00000	499.39999
82.85809	511.00000	499.20001
82.86839	500.00000	499.10001
82.87859	527.00000	498.89999
82.88879	474.00000	498.70001
82.89909	496.00000	498.50000
82.90929	491.00000	498.39999
82.91959	470.00000	498.20001
82.92979	474.00000	498.00000
82.93999	472.00000	497.79999
82.95029	499.00000	497.60001
82.96049	487.00000	497.39999
82.97079	460.00000	497.20001
82.98099	487.00000	497.00000
82.99119	504.00000	496.89999
83.00149	488.00000	496.70001
83.01169	460.00000	496.50000
83.02199	476.00000	496.29999
83.03219	493.00000	496.10001
83.04239	459.00000	495.89999
83.05269	463.00000	495.70001
83.06289	492.00000	495.50000
83.07319	516.00000	495.29999
83.08339	474.00000	495.10001
83.09359	445.00000	494.89999
83.10389	477.00000	494.79999
83.11409	504.00000	494.60001
83.12439	454.00000	494.39999
83.13459	510.00000	494.29999
83.14478	434.00000	494.10001
83.15509	470.00000	493.39999
83.16528	473.00000	492.70001
83.17559	444.00000	492.00000
83.18578	487.00000	491.29999
83.19598	504.00000	490.60001
83.20628	479.00000	490.00000
83.21648	478.00000	489.29999
83.22678	446.00000	488.60001
83.23698	511.00000	488.00000
83.24718	481.00000	487.39999
83.25748	442.00000	486.70001
83.26768	453.00000	486.10001
83.27798	460.00000	485.50000
83.28819	511.00000	484.89999
83.29839	460.00000	484.29999
83.30869	474.00000	483.70001
83.31889	472.00000	483.10001
83.32919	443.00000	482.50000
83.33939	470.00000	482.00000
83.34959	505.00000	481.39999
83.35989	464.00000	480.89999
83.37009	458.00000	480.39999
83.38029	490.00000	479.79999
83.39059	464.00000	479.29999
83.40079	510.00000	478.79999
83.41109	496.00000	478.29999
83.42129	451.00000	477.79999
83.43149	468.00000	477.29999
83.44179	416.00000	476.79999
83.45199	477.00000	476.39999
83.46229	500.00000	475.89999
83.47249	457.00000	475.39999
83.48269	472.00000	475.00000
83.49299	463.00000	474.50000
83.50319	469.00000	474.10001
83.51349	450.00000	473.70001
83.52369	510.00000	473.20001
83.53389	490.00000	472.79999
83.54419	502.00000	472.39999
83.55439	489.00000	472.00000
83.56469	505.00000	471.60001
83.57489	468.00000	471.20001
83.58508	485.00000	470.79999
83.59539	467.00000	470.39999
83.60558	439.00000	470.10001
83.61589	435.00000	469.70001
83.62608	474.00000	469.29999
83.63638	457.00000	469.00000
83.64658	473.00000	468.60001
83.65678	479.00000	468.29999
83.66708	466.00000	467.89999
83.67728	438.00000	467.60001
83.68758	444.00000	467.20001
83.69778	433.00000	466.89999
83.70798	490.00000	466.50000
83.71828	448.00000	466.20001
83.72849	460.00000	465.60001
83.73878	532.00000	465.29999
83.74899	499.00000	465.00000
83.75919	431.00000	464.70001
83.76949	475.00000	464.39999
83.77969	436.00000	464.20001
83.78999	422.00000	463.89999
83.80019	483.00000	463.60001
83.81039	447.00000	463.29999
83.82069	421.00000	463.10001
83.83089	466.00000	462.79999
83.84109	458.00000	462.60001
83.85139	460.00000	462.29999
83.86159	454.00000	462.10001
83.87189	414.00000	461.79999
83.88209	471.00000	461.60001
83.89229	444.00000	461.39999
83.90259	461.00000	461.20001
83.91279	462.00000	461.00000
83.92309	459.00000	460.79999
83.93329	438.00000	460.60001
83.94349	412.00000	460.39999
83.95379	462.00000	460.20001
83.96399	449.00000	460.00000
83.97429	455.00000	459.79999
83.98449	425.00000	459.60001
83.99469	451.00000	459.29999
84.00499	444.00000	459.10001
84.01519	444.00000	458.89999
84.02549	505.00000	458.79999
84.03569	442.00000	458.70001
84.04588	429.00000	458.50000
84.05619	453.00000	458.39999
84.06638	471.00000	458.29999
84.07668	426.00000	458.20001
84.08688	429.00000	458.10001
84.09708	448.00000	458.00000
84.10738	434.00000	457.70001
84.11758	457.00000	457.70001
84.12788	475.00000	457.60001
84.13808	428.00000	457.60001
84.14828	465.00000	457.50000
84.15858	434.00000	457.50000
84.16879	450.00000	457.50000
84.17908	416.00000	457.50000
84.18929	469.00000	457.50000
84.19949	448.00000	457.50000
84.20979	417.00000	457.50000
84.21999	446.00000	457.50000
84.23029	424.00000	457.60001
84.24049	454.00000	457.60001
84.25069	432.00000	457.60001
84.26099	445.00000	457.70001
84.27119	457.00000	457.79999
84.28149	436.00000	457.89999
84.29169	477.00000	457.89999
84.30189	452.00000	458.00000
84.31219	466.00000	458.10001
84.32239	448.00000	458.20001
84.33269	430.00000	458.29999
84.34289	448.00000	458.39999
84.35309	418.00000	458.50000
84.36339	460.00000	458.60001
84.37359	469.00000	458.60001
84.38389	463.00000	458.70001
84.39409	465.00000	458.89999
84.40429	454.00000	459.00000
84.41459	422.00000	459.10001
84.42479	445.00000	459.20001
84.43509	458.00000	459.29999
84.44529	450.00000	459.39999
84.45549	461.00000	459.50000
84.46579	448.00000	459.60001
84.47599	455.00000	459.70001
84.48629	439.00000	459.79999
84.49649	434.00000	459.89999
84.50668	476.00000	460.00000
84.51698	487.00000	460.10001
84.52718	449.00000	460.20001
84.53748	420.00000	460.20001
84.54768	411.00000	460.29999
84.55788	432.00000	460.39999
84.56818	449.00000	460.39999
84.57838	490.00000	460.39999
84.58868	498.00000	460.39999
84.59888	441.00000	460.50000
84.60909	453.00000	460.50000
84.61938	492.00000	460.50000
84.62959	450.00000	460.50000
84.63988	447.00000	460.39999
84.65009	476.00000	460.39999
84.66029	434.00000	460.29999
84.67059	468.00000	460.29999
84.68079	479.00000	460.20001
84.69109	464.00000	460.10001
84.70129	472.00000	460.00000
84.71149	478.00000	459.89999
84.72179	447.00000	459.79999
84.73199	458.00000	459.70001
84.74219	462.00000	459.60001
84.75249	449.00000	459.39999
84.76269	469.00000	459.29999
84.77299	450.00000	459.10001
84.78319	477.00000	459.00000
84.79339	429.00000	458.79999
84.80369	409.00000	458.60001
84.81389	457.00000	458.50000
84.82419	448.00000	458.39999
84.83439	452.00000	458.20001
84.84459	443.00000	458.10001
84.85489	452.00000	457.89999
84.86509	414.00000	457.70001
84.87539	453.00000	457.60001
84.88559	450.00000	457.39999
84.89579	445.00000	457.29999
84.90609	493.00000	457.10001
84.91629	472.00000	457.00000
84.92659	436.00000	456.79999
84.93679	427.00000	456.70001
84.94709	472.00000	456.60001
84.95728	465.00000	456.39999
84.96748	445.00000	456.29999
84.97778	454.00000	456.10001
84.98798	430.00000	456.00000
84.99828	435.00000	455.89999
85.00848	425.00000	455.70001
85.01868	455.00000	455.60001
85.02898	489.00000	455.50000
85.03918	461.00000	455.29999
85.04948	474.00000	455.10001
85.05968	428.00000	455.00000
85.06989	441.00000	454.79999
85.08018	433.00000	454.70001
85.09039	449.00000	454.50000
85.10069	415.00000	454.29999
85.11089	427.00000	454.10001
85.12109	415.00000	453.79999
85.13139	427.00000	453.60001
85.14159	452.00000	453.29999
85.15189	449.00000	453.10001
85.16209	424.00000	452.79999
85.17229	438.00000	452.50000
85.18259	448.00000	452.10001
85.19279	433.00000	451.79999
85.20299	445.00000	451.39999
85.21329	415.00000	451.10001
85.22349	404.00000	450.70001
85.23379	454.00000	450.60001
85.24399	413.00000	450.50000
85.25419	442.00000	450.50000
85.26449	440.00000	450.39999
85.27469	422.00000	450.29999
85.28499	429.00000	450.10001
85.29519	463.00000	450.00000
85.30539	417.00000	449.79999
85.31569	440.00000	449.70001
85.32589	454.00000	449.39999
85.33619	474.00000	449.20001
85.34639	451.00000	449.00000
85.35659	503.00000	448.70001
85.36689	428.00000	448.50000
85.37709	396.00000	448.20001
85.38739	405.00000	447.89999
85.39758	414.00000	447.60001
85.40789	407.00000	447.29999
85.41808	451.00000	446.89999
85.42828	449.00000	446.60001
85.43858	465.00000	446.20001
85.44878	440.00000	445.89999
85.45898	436.00000	445.50000
85.46928	455.00000	445.10001
85.47948	445.00000	444.79999
85.48978	425.00000	444.39999
85.49998	441.00000	444.00000
85.51019	441.00000	443.60001
85.52048	446.00000	443.20001
85.53069	445.00000	442.79999
85.54099	410.00000	442.39999
85.55119	495.00000	442.00000
85.56139	472.00000	441.60001
85.57169	422.00000	441.10001
85.58189	444.00000	440.70001
85.59219	433.00000	440.29999
85.60239	440.00000	439.89999
85.61259	479.00000	439.50000
85.62289	451.00000	439.10001
85.63309	405.00000	438.70001
85.64339	408.00000	438.29999
85.65359	443.00000	437.89999
85.66379	445.00000	437.50000
85.67409	446.00000	437.10001
85.68429	456.00000	436.70001
85.69459	450.00000	436.29999
85.70479	418.00000	436.00000
85.71499	459.00000	435.60001
85.72529	429.00000	435.29999
85.73549	409.00000	434.89999
85.74579	409.00000	434.60001
85.75599	397.00000	434.20001
85.76619	421.00000	433.89999
85.77649	420.00000	433.60001
85.78669	424.00000	433.29999
85.79699	443.00000	433.00000
85.80719	378.00000	432.70001
85.81739	390.00000	432.20001
85.82769	435.00000	431.79999
85.83788	452.00000	431.39999
85.84819	392.00000	431.00000
85.85838	416.00000	430.60001
85.86858	460.00000	430.20001
85.87888	455.00000	429.79999
85.88908	454.00000	429.50000
85.89938	428.00000	429.10001
85.90958	451.00000	428.70001
85.91978	435.00000	428.39999
85.93008	434.00000	428.00000
85.94028	393.00000	427.60001
85.95058	402.00000	427.29999
85.96078	430.00000	426.89999
85.97099	406.00000	426.60001
85.98129	439.00000	426.29999
85.99149	416.00000	426.00000
86.00179	381.00000	425.60001
86.01199	433.00000	425.29999
86.02219	431.00000	425.00000
86.03249	422.00000	424.70001
86.04269	444.00000	424.39999
86.05299	394.00000	424.10001
86.06319	394.00000	423.89999
86.07339	424.00000	423.60001
86.08369	420.00000	423.29999
86.09389	445.00000	423.00000
86.10419	419.00000	422.79999
86.11439	437.00000	422.50000
86.12459	402.00000	422.20001
86.13489	382.00000	422.00000
86.14509	419.00000	421.70001
86.15529	419.00000	421.50000
86.16559	422.00000	421.20001
86.17579	387.00000	421.00000
86.18609	445.00000	420.79999
86.19629	422.00000	420.50000
86.20649	465.00000	420.29999
86.21679	391.00000	420.10001
86.22699	403.00000	419.79999
86.23729	436.00000	419.60001
86.24749	438.00000	419.39999
86.25769	435.00000	419.20001
86.26799	425.00000	418.89999
86.27818	403.00000	418.70001
86.28849	396.00000	418.50000
86.29868	386.00000	418.29999
86.30899	391.00000	418.10001
86.31918	428.00000	418.00000
86.32938	396.00000	417.79999
86.33968	464.00000	417.60001
86.34988	429.00000	417.39999
86.36018	426.00000	417.20001
86.37038	457.00000	417.10001
86.38058	429.00000	416.89999
86.39088	410.00000	416.70001
86.40108	441.00000	416.60001
86.41138	420.00000	416.39999
86.42159	431.00000	416.20001
86.43179	436.00000	416.10001
86.44209	402.00000	415.89999
86.45229	414.00000	415.79999
86.46259	400.00000	415.60001
86.47279	420.00000	415.50000
86.48299	430.00000	415.29999
86.49329	419.00000	415.20001
86.50349	438.00000	415.10001
86.51369	423.00000	414.89999
86.52399	435.00000	414.79999
86.53419	435.00000	414.70001
86.54449	428.00000	414.50000
86.55469	457.00000	414.39999
86.56489	413.00000	414.20001
86.57519	439.00000	414.10001
86.58539	395.00000	414.00000
86.59569	424.00000	413.89999
86.60589	440.00000	413.70001
86.61609	432.00000	413.60001
86.62639	423.00000	413.50000
86.63659	447.00000	413.39999
86.64689	400.00000	413.29999
86.65709	429.00000	413.10001
86.66729	417.00000	413.00000
86.67759	408.00000	412.79999
86.68779	425.00000	412.70001
86.69809	410.00000	412.60001
86.70829	435.00000	412.39999
86.71848	440.00000	412.29999
86.72879	435.00000	412.20001
86.73898	389.00000	412.10001
86.74929	419.00000	412.00000
86.75948	421.00000	411.89999
86.76978	395.00000	411.79999
86.77998	405.00000	411.70001
86.79018	406.00000	411.60001
86.80048	406.00000	411.50000
86.81068	425.00000	411.39999
86.82098	419.00000	411.29999
86.83118	387.00000	411.20001
86.84138	412.00000	411.10001
86.85168	434.00000	411.10001
86.86189	459.00000	411.00000
86.87209	379.00000	410.89999
86.88239	410.00000	410.79999
86.89259	419.00000	410.79999
86.90289	386.00000	410.70001
86.91309	408.00000	410.60001
86.92329	423.00000	410.50000
86.93359	429.00000	410.50000
86.94379	400.00000	410.39999
86.95409	392.00000	410.29999
86.96429	397.00000	410.29999
86.97449	402.00000	410.20001
86.98479	432.00000	410.20001
86.99499	407.00000	410.20001
87.00529	435.00000	410.10001
87.01549	373.00000	410.10001
87.02569	381.00000	410.10001
87.03599	417.00000	410.10001
87.04619	418.00000	410.10001
87.05649	366.00000	410.10001
87.06669	376.00000	410.10001
87.07689	424.00000	410.20001
87.08719	420.00000	410.20001
87.09739	443.00000	410.20001
87.10769	410.00000	410.29999
87.11789	394.00000	410.39999
87.12809	432.00000	410.39999
87.13839	389.00000	410.50000
87.14859	430.00000	410.60001
87.15889	351.00000	410.70001
87.16909	418.00000	410.39999
87.17928	417.00000	410.10001
87.18959	390.00000	409.79999
87.19978	427.00000	409.60001
87.21008	399.00000	409.39999
87.22028	391.00000	409.10001
87.23048	427.00000	408.89999
87.24078	418.00000	408.70001
87.25098	411.00000	408.50000
87.26128	432.00000	408.29999
87.27148	390.00000	408.10001
87.28168	435.00000	407.89999
87.29198	450.00000	407.70001
87.30219	395.00000	407.50000
87.31248	384.00000	407.39999
87.32269	379.00000	407.20001
87.33289	428.00000	407.10001
87.34319	419.00000	407.00000
87.35339	363.00000	406.79999
87.36369	388.00000	407.00000
87.37389	410.00000	407.20001
87.38409	425.00000	407.39999
87.39439	388.00000	407.50000
87.40459	426.00000	407.70001
87.41489	413.00000	407.89999
87.42509	457.00000	408.10001
87.43529	407.00000	408.29999
87.44559	440.00000	408.50000
87.45579	427.00000	408.70001
87.46609	413.00000	409.00000
87.47629	414.00000	409.20001
87.48649	390.00000	409.39999
87.49679	425.00000	409.60001
87.50699	418.00000	409.79999
87.51729	480.00000	410.10001
87.52749	427.00000	410.29999
87.53769	412.00000	410.50000
87.54799	434.00000	410.70001
87.55819	435.00000	411.00000
87.56849	411.00000	411.20001
87.57869	419.00000	411.39999
87.58889	404.00000	411.60001
87.59919	420.00000	411.79999
87.60939	417.00000	412.10001
87.61958	410.00000	412.29999
87.62989	409.00000	412.50000
87.64008	371.00000	412.70001
87.65038	396.00000	413.00000
87.66058	372.00000	413.20001
87.67088	395.00000	413.29999
87.68108	425.00000	413.60001
87.69128	423.00000	413.79999
87.70158	399.00000	414.00000
87.71178	450.00000	414.20001
87.72208	409.00000	414.39999
87.73228	423.00000	414.60001
87.74249	391.00000	414.79999
87.75278	407.00000	415.00000
87.76299	404.00000	415.20001
87.77328	405.00000	415.39999
87.78349	406.00000	415.60001
87.79369	418.00000	415.79999
87.80399	451.00000	416.00000
87.81419	394.00000	416.20001
87.82449	444.00000	416.39999
87.83469	427.00000	416.60001
87.84489	417.00000	416.70001
87.85519	365.00000	416.89999
87.86539	406.00000	417.10001
87.87559	434.00000	417.20001
87.88589	435.00000	417.39999
87.89609	446.00000	417.50000
87.90639	431.00000	417.60001
87.91659	433.00000	417.70001
87.92679	420.00000	417.79999
87.93709	426.00000	417.89999
87.94729	426.00000	418.00000
87.95759	419.00000	418.10001
87.96779	473.00000	418.10001
87.97799	431.00000	418.20001
87.98829	401.00000	418.20001
87.99849	444.00000	418.20001
88.00879	430.00000	418.20001
88.01899	410.00000	418.20001
88.02919	424.00000	418.20001
88.03949	411.00000	418.20001
88.04969	369.00000	418.10001
88.05999	424.00000	418.10001
88.07019	411.00000	418.00000
88.08038	411.00000	417.89999
88.09068	416.00000	417.79999
88.10088	402.00000	417.70001
88.11118	380.00000	417.60001
88.12138	390.00000	417.39999
88.13168	392.00000	417.29999
88.14188	413.00000	417.20001
88.15208	398.00000	417.00000
88.16238	401.00000	416.79999
88.17258	405.00000	416.70001
88.18288	419.00000	416.50000
88.19308	458.00000	416.29999
88.20329	418.00000	416.10001
88.21358	369.00000	415.89999
88.22379	384.00000	415.70001
88.23409	366.00000	415.50000
88.24429	387.00000	415.29999
88.25449	380.00000	415.10001
88.26479	442.00000	414.89999
88.27499	406.00000	414.60001
88.28529	413.00000	414.39999
88.29549	405.00000	414.20001
88.30569	413.00000	414.00000
88.31599	400.00000	413.70001
88.32619	396.00000	413.50000
88.33639	408.00000	413.29999
88.34669	395.00000	413.00000
88.35689	387.00000	412.79999
88.36719	385.00000	412.50000
88.37739	382.00000	412.29999
88.38759	417.00000	412.00000
88.39789	361.00000	411.79999
88.40809	407.00000	411.79999
88.41839	395.00000	411.79999
88.42859	412.00000	411.89999
88.43879	383.00000	411.89999
88.44909	408.00000	411.89999
88.45929	411.00000	411.89999
88.46959	411.00000	411.89999
88.47979	392.00000	411.89999
88.48999	412.00000	411.89999
88.50029	418.00000	411.89999
88.51049	438.00000	411.89999
88.52079	376.00000	411.89999
88.53098	430.00000	411.89999
88.54118	407.00000	411.89999
88.55148	410.00000	411.89999
88.56168	450.00000	411.89999
88.57198	396.00000	411.89999
88.58218	469.00000	411.79999
88.59238	407.00000	411.79999
88.60268	427.00000	411.70001
88.61288	421.00000	411.60001
88.62318	414.00000	411.60001
88.63338	434.00000	411.50000
88.64359	407.00000	411.39999
88.65388	458.00000	411.29999
88.66409	406.00000	411.20001
88.67439	424.00000	411.10001
88.68459	439.00000	411.00000
88.69479	447.00000	410.89999
88.70509	416.00000	410.39999
88.71529	450.00000	410.29999
88.72559	447.00000	410.10001
88.73579	464.00000	410.00000
88.74599	436.00000	409.79999
88.75629	429.00000	409.60001
88.76649	426.00000	409.39999
88.77679	397.00000	409.20001
88.78699	432.00000	409.00000
88.79719	422.00000	408.79999
88.80749	419.00000	408.60001
88.81769	421.00000	408.39999
88.82799	408.00000	408.20001
88.83819	434.00000	407.89999
88.84839	429.00000	407.70001
88.85869	405.00000	407.50000
88.86889	421.00000	407.29999
88.87919	403.00000	407.00000
88.88939	413.00000	406.79999
88.89959	431.00000	406.50000
88.90989	438.00000	406.29999
88.92009	421.00000	406.00000
88.93039	438.00000	405.79999
88.94059	420.00000	405.50000
88.95079	430.00000	405.29999
88.96109	400.00000	405.10001
88.97128	413.00000	404.79999
88.98159	399.00000	404.39999
88.99178	400.00000	404.20001
89.00198	396.00000	404.00000
89.01228	428.00000	403.79999
89.02248	378.00000	403.50000
89.03278	398.00000	403.29999
89.04298	404.00000	403.10001
89.05318	395.00000	402.89999
89.06348	389.00000	402.79999
89.07368	404.00000	402.60001
89.08398	366.00000	402.39999
89.09418	408.00000	402.20001
89.10439	404.00000	402.10001
89.11469	394.00000	401.89999
89.12489	383.00000	401.79999
89.13519	409.00000	401.60001
89.14539	388.00000	401.50000
89.15559	424.00000	401.39999
89.16589	367.00000	401.29999
89.17609	408.00000	401.20001
89.18639	383.00000	401.10001
89.19659	370.00000	401.10001
89.20679	404.00000	401.00000
89.21709	403.00000	401.00000
89.22729	400.00000	400.89999
89.23749	406.00000	400.89999
89.24779	371.00000	400.89999
89.25799	372.00000	400.89999
89.26829	399.00000	400.89999
89.27849	387.00000	400.89999
89.28869	378.00000	400.89999
89.29899	385.00000	401.00000
89.30919	357.00000	401.00000
89.31949	419.00000	401.10001
89.32969	404.00000	401.10001
89.33989	417.00000	401.20001
89.35019	393.00000	401.20001
89.36039	378.00000	401.29999
89.37069	434.00000	401.39999
89.38089	392.00000	401.50000
89.39109	404.00000	401.60001
89.40139	443.00000	401.70001
89.41158	383.00000	401.79999
89.42189	416.00000	401.89999
89.43208	409.00000	402.00000
89.44239	378.00000	402.10001
89.45258	427.00000	402.20001
89.46278	410.00000	402.29999
89.47308	431.00000	402.39999
89.48328	453.00000	402.50000
89.49358	395.00000	402.60001
89.50378	445.00000	402.70001
89.51398	396.00000	402.79999
89.52428	405.00000	402.89999
89.53448	422.00000	403.00000
89.54478	394.00000	403.10001
89.55499	409.00000	403.20001
89.56519	418.00000	403.20001
89.57549	392.00000	403.20001
89.58569	417.00000	403.29999
89.59599	390.00000	403.29999
89.60619	445.00000	403.39999
89.61639	400.00000	403.39999
89.62669	424.00000	403.50000
89.63689	426.00000	403.50000
89.64719	382.00000	403.60001
89.65739	421.00000	403.60001
89.66759	397.00000	403.60001
89.67789	397.00000	403.70001
89.68809	417.00000	403.70001
89.69829	404.00000	403.70001
89.70859	389.00000	403.70001
89.71879	395.00000	403.70001
89.72909	367.00000	403.70001
89.73929	367.00000	403.60001
89.74949	420.00000	403.60001
89.75979	383.00000	403.60001
89.76999	404.00000	403.60001
89.78029	384.00000	403.50000
89.79049	410.00000	403.50000
89.80069	414.00000	403.39999
89.81099	385.00000	403.39999
89.82119	395.00000	403.20001
89.83149	386.00000	403.20001
89.84169	415.00000	403.10001
89.85188	417.00000	403.00000
89.86219	413.00000	402.89999
89.87238	411.00000	402.79999
89.88269	381.00000	402.70001
89.89288	428.00000	402.70001
89.90308	427.00000	402.60001
89.91338	379.00000	402.50000
89.92358	420.00000	402.39999
89.93388	358.00000	402.29999
89.94408	360.00000	402.20001
89.95428	402.00000	402.10001
89.96458	404.00000	402.00000
89.97478	389.00000	402.00000
89.98508	400.00000	401.89999
89.99529	385.00000	401.79999
90.00549	362.00000	401.70001
90.01579	395.00000	401.60001
90.02599	385.00000	401.50000
90.03629	375.00000	401.39999
90.04649	401.00000	401.39999
90.05669	418.00000	401.29999
90.06699	379.00000	401.20001
90.07719	386.00000	401.20001
90.08749	353.00000	401.10001
90.09769	397.00000	400.39999
90.10789	367.00000	399.70001
90.11819	378.00000	399.10001
90.12839	372.00000	398.39999
90.13869	385.00000	397.79999
90.14889	398.00000	397.10001
90.15909	420.00000	396.50000
90.16939	338.00000	395.89999
90.17959	408.00000	395.29999
90.18989	376.00000	394.70001
90.20009	370.00000	394.10001
90.21029	366.00000	393.50000
90.22059	387.00000	392.89999
90.23079	404.00000	392.29999
90.24109	409.00000	391.70001
90.25129	382.00000	391.20001
90.26149	370.00000	390.60001
90.27179	362.00000	390.10001
90.28199	365.00000	389.50000
90.29229	366.00000	389.00000
90.30249	371.00000	388.39999
90.31268	362.00000	387.89999
90.32299	396.00000	387.39999
90.33318	355.00000	386.89999
90.34348	371.00000	386.39999
90.35368	394.00000	385.89999
90.36388	382.00000	385.39999
90.37418	371.00000	385.00000
90.38438	404.00000	384.50000
90.39468	363.00000	384.00000
90.40488	365.00000	383.50000
90.41508	362.00000	383.10001
90.42538	379.00000	382.60001
90.43559	385.00000	382.20001
90.44588	379.00000	381.79999
90.45609	381.00000	381.29999
90.46629	354.00000	380.89999
90.47659	371.00000	380.50000
90.48679	392.00000	380.00000
90.49709	372.00000	379.60001
90.50729	369.00000	379.20001
90.51749	374.00000	378.70001
90.52779	366.00000	378.20001
90.53799	384.00000	377.79999
90.54819	370.00000	377.29999
90.55849	362.00000	376.89999
90.56869	390.00000	376.50000
90.57899	379.00000	376.00000
90.58919	349.00000	375.60001
90.59939	389.00000	375.10001
90.60969	402.00000	374.70001
90.61989	413.00000	374.20001
90.63019	383.00000	373.79999
90.64039	327.00000	373.29999
90.65059	381.00000	373.39999
90.66089	366.00000	373.50000
90.67109	359.00000	373.60001
90.68139	378.00000	373.79999
90.69159	363.00000	373.89999
90.70179	373.00000	374.00000
90.71209	407.00000	374.10001
90.72229	389.00000	374.20001
90.73259	348.00000	374.20001
90.74279	384.00000	374.29999
90.75298	382.00000	374.39999
90.76329	344.00000	374.50000
90.77348	392.00000	374.50000
90.78378	378.00000	374.60001
90.79398	378.00000	374.60001
90.80428	376.00000	374.60001
90.81448	369.00000	374.70001
90.82468	375.00000	374.70001
90.83498	368.00000	374.79999
90.84518	376.00000	374.79999
90.85548	354.00000	374.79999
90.86568	351.00000	374.79999
90.87589	373.00000	374.79999
90.88618	401.00000	374.89999
90.89639	394.00000	374.89999
90.90668	365.00000	374.89999
90.91689	356.00000	374.89999
90.92709	396.00000	374.89999
90.93739	370.00000	374.89999
90.94759	362.00000	374.89999
90.95789	369.00000	374.89999
90.96809	353.00000	375.00000
90.97829	393.00000	375.00000
90.98859	342.00000	375.00000
90.99879	355.00000	375.00000
91.00899	346.00000	375.00000
91.01929	385.00000	375.00000
91.02949	394.00000	375.00000
91.03979	387.00000	375.10001
91.04999	389.00000	375.10001
91.06019	368.00000	375.10001
91.07049	368.00000	375.10001
91.08069	389.00000	375.20001
91.09099	339.00000	375.20001
91.10119	399.00000	375.20001
91.11139	361.00000	375.29999
91.12169	378.00000	375.29999
91.13189	333.00000	375.39999
91.14219	352.00000	375.39999
91.15239	398.00000	375.50000
91.16259	365.00000	375.50000
91.17289	364.00000	375.60001
91.18309	369.00000	375.70001
91.19339	382.00000	375.70001
91.20359	398.00000	375.79999
91.21378	387.00000	375.89999
91.22408	393.00000	376.00000
91.23428	376.00000	376.10001
91.24458	364.00000	376.20001
91.25478	370.00000	376.29999
91.26498	371.00000	376.39999
91.27528	364.00000	376.50000
91.28548	391.00000	376.60001
91.29578	331.00000	376.70001
91.30598	386.00000	376.70001
91.31618	408.00000	376.60001
91.32648	385.00000	376.60001
91.33669	361.00000	376.60001
91.34698	374.00000	376.60001
91.35719	355.00000	376.60001
91.36739	399.00000	376.60001
91.37769	346.00000	376.50000
91.38789	342.00000	376.60001
91.39819	394.00000	376.50000
91.40839	354.00000	376.60001
91.41859	355.00000	376.60001
91.42889	365.00000	376.60001
91.43909	373.00000	376.60001
91.44939	372.00000	376.60001
91.45959	332.00000	376.60001
91.46979	378.00000	376.60001
91.48009	362.00000	376.60001
91.49029	391.00000	376.60001
91.50059	366.00000	376.60001
91.51079	363.00000	376.70001
91.52099	363.00000	376.70001
91.53129	391.00000	376.70001
91.54149	357.00000	376.70001
91.55179	371.00000	376.70001
91.56199	345.00000	376.70001
91.57219	336.00000	376.79999
91.58249	369.00000	376.79999
91.59269	385.00000	376.79999
91.60299	341.00000	376.79999
91.61319	356.00000	376.79999
91.62339	399.00000	376.79999
91.63369	413.00000	376.79999
91.64389	393.00000	376.79999
91.65419	365.00000	376.79999
91.66438	348.00000	376.79999
91.67458	390.00000	376.70001
91.68488	380.00000	376.70001
91.69508	382.00000	376.70001
91.70538	384.00000	376.60001
91.71558	353.00000	376.60001
91.72578	391.00000	376.60001
91.73608	407.00000	376.50000
91.74628	366.00000	376.50000
91.75658	376.00000	376.39999
91.76678	382.00000	376.39999
91.77699	334.00000	376.29999
91.78728	337.00000	376.29999
91.79749	344.00000	376.20001
91.80779	336.00000	376.10001
91.81799	388.00000	376.10001
91.82819	376.00000	376.00000
91.83849	375.00000	375.89999
91.84869	355.00000	375.79999
91.85899	370.00000	375.79999
91.86919	392.00000	375.70001
91.87939	407.00000	375.60001
91.88969	373.00000	375.50000
91.89989	391.00000	375.50000
91.91009	385.00000	375.39999
91.92039	355.00000	375.29999
91.93059	376.00000	375.20001
91.94089	379.00000	375.10001
91.95109	392.00000	375.00000
91.96129	425.00000	374.89999
91.97159	361.00000	374.89999
91.98179	359.00000	374.79999
91.99209	389.00000	374.70001
92.00229	361.00000	374.60001
92.01249	352.00000	374.50000
92.02279	376.00000	374.39999
92.03299	385.00000	374.29999
92.04329	369.00000	374.20001
92.05349	367.00000	374.20001
92.06369	393.00000	374.10001
92.07399	362.00000	374.00000
92.08419	403.00000	373.89999
92.09449	357.00000	373.79999
92.10468	379.00000	373.79999
92.11499	361.00000	373.70001
92.12518	341.00000	373.60001
92.13538	380.00000	373.50000
92.14568	379.00000	373.50000
92.15588	397.00000	373.39999
92.16618	395.00000	373.29999
92.17638	393.00000	373.20001
92.18658	412.00000	373.20001
92.19688	363.00000	373.10001
92.20708	396.00000	373.00000
92.21738	358.00000	373.00000
92.22758	381.00000	372.89999
92.23779	366.00000	372.89999
92.24809	410.00000	372.79999
92.25829	413.00000	372.70001
92.26859	421.00000	372.70001
92.27879	374.00000	372.60001
92.28899	382.00000	372.60001
92.29929	439.00000	372.50000
92.30949	383.00000	372.39999
92.31979	410.00000	372.39999
92.32999	384.00000	372.29999
92.34019	402.00000	372.20001
92.35049	413.00000	372.20001
92.36069	384.00000	372.10001
92.37089	406.00000	372.10001
92.38119	397.00000	372.00000
92.39139	409.00000	372.00000
92.40169	418.00000	371.89999
92.41189	370.00000	371.89999
92.42209	378.00000	371.79999
92.43239	421.00000	371.79999
92.44259	421.00000	371.70001
92.45289	355.00000	371.70001
92.46309	404.00000	371.70001
92.47329	385.00000	371.60001
92.48359	420.00000	371.60001
92.49379	398.00000	371.50000
92.50409	400.00000	371.50000
92.51429	371.00000	371.50000
92.52449	381.00000	371.39999
92.53479	374.00000	371.39999
92.54498	390.00000	371.39999
92.55529	387.00000	371.29999
92.56548	385.00000	371.29999
92.57579	429.00000	371.29999
92.58598	380.00000	371.29999
92.59618	403.00000	371.20001
92.60648	404.00000	371.20001
92.61668	382.00000	371.20001
92.62698	365.00000	371.20001
92.63718	400.00000	371.10001
92.64738	358.00000	371.00000
92.65768	409.00000	371.00000
92.66788	383.00000	371.00000
92.67809	389.00000	371.00000
92.68839	394.00000	371.00000
92.69859	370.00000	371.00000
92.70889	362.00000	371.00000
92.71909	342.00000	371.00000
92.72929	370.00000	371.00000
92.73959	347.00000	371.00000
92.74979	357.00000	371.00000
92.76009	372.00000	371.00000
92.77029	381.00000	371.10001
92.78049	345.00000	371.10001
92.79079	346.00000	371.10001
92.80099	385.00000	371.10001
92.81129	358.00000	371.10001
92.82149	367.00000	371.20001
92.83169	354.00000	371.20001
92.84199	371.00000	371.20001
92.85219	367.00000	371.29999
92.86249	355.00000	371.29999
92.87269	357.00000	371.39999
92.88289	363.00000	371.39999
92.89319	344.00000	371.50000
92.90339	356.00000	371.50000
92.91369	353.00000	371.60001
92.92389	388.00000	371.60001
92.93409	373.00000	371.70001
92.94439	385.00000	371.70001
92.95459	397.00000	371.70001
92.96489	390.00000	371.79999
92.97509	356.00000	371.79999
92.98529	334.00000	371.89999
92.99559	383.00000	372.00000
93.00578	384.00000	372.10001
93.01609	331.00000	372.10001
93.02628	360.00000	369.50000
93.03648	333.00000	366.89999
93.04678	362.00000	364.20001
93.05698	353.00000	361.60001
93.06728	311.00000	358.89999
93.07748	382.00000	358.89999
93.08768	372.00000	358.79999
93.09798	368.00000	358.70001
93.10818	358.00000	358.70001
93.11848	354.00000	358.60001
93.12868	360.00000	358.50000
93.13889	348.00000	358.50000
93.14919	362.00000	358.39999
93.15939	332.00000	358.39999
93.16969	363.00000	358.29999
93.17989	330.00000	358.29999
93.19009	357.00000	358.20001
93.20039	354.00000	358.20001
93.21059	356.00000	358.20001
93.22089	376.00000	358.10001
93.23109	329.00000	358.10001
93.24129	357.00000	358.10001
93.25159	355.00000	357.89999
93.26179	373.00000	357.89999
93.27209	339.00000	357.79999
93.28229	347.00000	357.79999
93.29249	345.00000	357.79999
93.30279	393.00000	357.79999
93.31299	370.00000	357.79999
93.32329	363.00000	357.79999
93.33349	341.00000	357.79999
93.34369	359.00000	357.79999
93.35399	345.00000	357.89999
93.36419	380.00000	357.89999
93.37439	369.00000	357.89999
93.38469	359.00000	357.89999
93.39489	385.00000	357.89999
93.40519	374.00000	357.89999
93.41539	366.00000	357.89999
93.42559	384.00000	358.00000
93.43589	355.00000	358.00000
93.44608	375.00000	358.00000
93.45639	375.00000	358.00000
93.46658	375.00000	358.00000
93.47688	371.00000	358.00000
93.48708	359.00000	358.10001
93.49728	344.00000	358.10001
93.50758	380.00000	358.10001
93.51778	395.00000	358.10001
93.52808	354.00000	358.10001
93.53828	379.00000	358.10001
93.54848	325.00000	358.10001
93.55878	355.00000	358.00000
93.56898	367.00000	358.00000
93.57928	342.00000	358.00000
93.58949	355.00000	357.89999
93.59969	386.00000	357.89999
93.60999	341.00000	357.89999
93.62019	354.00000	357.89999
93.63049	345.00000	357.79999
93.64069	353.00000	357.79999
93.65089	346.00000	357.70001
93.66119	365.00000	357.70001
93.67139	344.00000	357.60001
93.68159	339.00000	357.50000
93.69189	353.00000	357.50000
93.70209	350.00000	357.39999
93.71239	379.00000	357.29999
93.72259	346.00000	357.20001
93.73279	351.00000	357.10001
93.74309	367.00000	357.00000
93.75329	348.00000	356.89999
93.76359	371.00000	356.79999
93.77379	367.00000	356.70001
93.78399	369.00000	356.60001
93.79429	343.00000	356.50000
93.80449	382.00000	356.39999
93.81479	356.00000	356.29999
93.82499	351.00000	356.20001
93.83519	355.00000	356.00000
93.84549	354.00000	355.89999
93.85569	363.00000	355.79999
93.86599	316.00000	355.70001
93.87619	346.00000	355.50000
93.88638	350.00000	355.39999
93.89669	365.00000	355.29999
93.90688	364.00000	355.20001
93.91718	360.00000	355.00000
93.92738	349.00000	354.89999
93.93768	326.00000	354.79999
93.94788	366.00000	354.70001
93.95808	355.00000	354.50000
93.96838	348.00000	354.39999
93.97858	352.00000	354.29999
93.98888	346.00000	354.20001
93.99908	380.00000	354.00000
94.00928	328.00000	353.89999
94.01958	349.00000	353.79999
94.02979	332.00000	353.79999
94.04008	355.00000	353.70001
94.05029	321.00000	353.60001
94.06049	338.00000	353.50000
94.07079	325.00000	353.39999
94.08099	357.00000	353.39999
94.09119	339.00000	353.29999
94.10149	370.00000	353.20001
94.11169	320.00000	353.20001
94.12199	367.00000	353.10001
94.13219	331.00000	353.10001
94.14239	339.00000	353.00000
94.15269	340.00000	353.00000
94.16289	328.00000	353.00000
94.17319	358.00000	352.89999
94.18339	331.00000	352.89999
94.19359	354.00000	352.89999
94.20389	366.00000	352.89999
94.21409	331.00000	352.89999
94.22439	364.00000	352.79999
94.23459	391.00000	352.79999
94.24479	303.00000	352.79999
94.25509	362.00000	353.00000
94.26529	378.00000	353.20001
94.27559	364.00000	353.39999
94.28579	370.00000	353.60001
94.29599	338.00000	353.70001
94.30629	336.00000	353.89999
94.31649	346.00000	354.10001
94.32679	354.00000	354.29999
94.33699	334.00000	354.39999
94.34718	347.00000	354.60001
94.35748	311.00000	354.79999
94.36768	355.00000	354.89999
94.37798	360.00000	355.10001
94.38818	336.00000	355.20001
94.39838	351.00000	355.39999
94.40868	365.00000	355.50000
94.41888	333.00000	355.60001
94.42918	319.00000	355.70001
94.43938	364.00000	355.79999
94.44958	335.00000	355.89999
94.45988	371.00000	356.00000
94.47009	354.00000	356.10001
94.48038	355.00000	356.10001
94.49059	337.00000	356.20001
94.50079	332.00000	356.20001
94.51109	339.00000	356.20001
94.52129	328.00000	356.29999
94.53159	340.00000	356.29999
94.54179	321.00000	356.29999
94.55199	330.00000	356.29999
94.56229	347.00000	356.20001
94.57249	355.00000	356.20001
94.58279	357.00000	356.10001
94.59299	365.00000	356.10001
94.60319	353.00000	356.00000
94.61349	338.00000	355.89999
94.62369	361.00000	355.79999
94.63399	399.00000	355.70001
94.64419	344.00000	355.60001
94.65439	340.00000	355.50000
94.66469	370.00000	355.39999
94.67489	315.00000	355.20001
94.68519	372.00000	355.10001
94.69539	367.00000	354.89999
94.70559	345.00000	354.70001
94.71589	378.00000	354.50000
94.72609	328.00000	354.29999
94.73639	348.00000	354.10001
94.74659	366.00000	353.89999
94.75679	381.00000	353.70001
94.76709	333.00000	353.50000
94.77729	367.00000	353.29999
94.78759	368.00000	353.00000
94.79779	347.00000	352.79999
94.80798	374.00000	352.50000
94.81828	359.00000	352.29999
94.82848	342.00000	352.00000
94.83878	323.00000	351.79999
94.84898	381.00000	351.50000
94.85918	335.00000	351.20001
94.86948	371.00000	351.00000
94.87968	327.00000	350.70001
94.88998	343.00000	350.39999
94.90018	339.00000	350.10001
94.91039	344.00000	349.79999
94.92068	371.00000	349.60001
94.93089	362.00000	349.29999
94.94118	315.00000	349.00000
94.95139	343.00000	348.70001
94.96159	350.00000	348.39999
94.97189	367.00000	348.10001
94.98209	369.00000	347.79999
		
